# Supplementary material for: Steric Control in Low-Valent Mn Diamide Complexes: Contrasting Magnesium and Manganese in N2 and Benzene Activation
Source: J Am Chem Soc. 2025 Jul 10;147(29):25174–9. doi: 10.1021/jacs.5c08422 (PMC12291459; doi:10.1021/jacs.5c08422)
Supplement: Supplementary file 2 [file ja5c08422_si_002.xyz]

174
[(TCHPNON)MnTHF], 2, E= -3128.59787863 Ha, Sum of electronic and thermal Enthalpies= -7101.761623 Ha, Sum of electronic and thermal Free Energies= -7102.725954 Ha
Mn       8.883656000     10.910411000     17.021140000
O       10.341195000     12.130773000     18.233513000
N        8.385554000     12.840824000     16.665669000
C        9.976609000     13.463610000     18.318608000
N        9.554147000      9.638950000     18.442539000
C        8.944977000     13.833250000     17.437440000
C        8.561298000     15.183109000     17.479855000
H        7.772696000     15.523291000     16.812874000
C        9.117401000     16.059316000     18.417865000
C        8.588466000     17.469118000     18.512040000
H        8.434316000     17.874277000     17.504594000
H        9.332576000     18.111082000     18.997400000
C        7.271212000     17.530135000     19.291485000
H        6.885327000     18.553263000     19.352039000
H        7.410583000     17.155766000     20.310789000
H        6.509811000     16.906059000     18.812325000
C       10.089083000     15.609982000     19.318351000
H       10.487216000     16.301963000     20.052967000
C       10.541643000     14.283232000     19.276456000
C       11.626365000     13.683336000     20.175632000
C       11.762867000     14.462611000     21.483569000
H       12.033709000     15.502920000     21.284886000
H       12.557741000     14.040032000     22.103473000
H       10.830393000     14.447664000     22.054678000
C       12.966257000     13.738174000     19.407592000
H       12.894129000     13.189378000     18.464578000
H       13.765303000     13.288688000     20.006134000
H       13.231877000     14.775659000     19.180079000
C       11.294904000     12.209777000     20.432964000
C       10.663800000     11.505241000     19.426565000
C       10.301276000     10.145979000     19.484106000
C       10.747446000      9.447463000     20.617183000
H       10.552400000      8.380711000     20.687288000
C       11.415599000     10.109312000     21.653741000
C       11.922260000      9.313417000     22.830890000
H       11.181693000      8.554187000     23.110327000
H       12.037806000      9.972615000     23.699115000
C       13.258396000      8.630701000     22.522814000
H       13.157118000      7.954121000     21.668117000
H       13.619498000      8.049849000     23.378165000
H       14.020104000      9.373834000     22.265926000
C       11.660996000     11.483750000     21.575328000
H       12.161727000     11.977615000     22.401465000
C        7.086521000     12.987342000     16.135886000
C        6.909946000     12.918289000     14.736976000
C        8.108847000     12.939852000     13.822046000
H        8.989538000     13.047223000     14.466968000
C        8.087412000     14.136728000     12.861609000
H        7.996018000     15.064600000     13.437259000
H        7.197248000     14.077588000     12.219155000
C        9.343295000     14.164449000     11.990647000
H        9.305301000     15.011151000     11.295209000
H       10.219433000     14.326177000     12.634284000
C        9.520712000     12.853923000     11.222377000
H        8.693963000     12.741948000     10.506029000
H       10.444214000     12.879103000     10.632058000
C        9.525304000     11.652651000     12.168453000
H       10.409116000     11.709786000     12.820192000
H        9.614474000     10.718328000     11.600621000
C        8.269963000     11.630437000     13.038309000
H        8.299426000     10.794195000     13.743022000
H        7.385425000     11.473676000     12.403666000
C        5.619442000     12.819274000     14.213172000
H        5.496154000     12.742552000     13.135101000
C        4.492662000     12.803333000     15.035556000
C        3.108182000     12.619104000     14.464104000
H        2.394044000     12.679553000     15.298875000
C        2.944540000     11.231336000     13.823378000
H        3.184318000     10.458773000     14.563773000
H        3.680576000     11.126962000     13.013894000
C        1.538200000     11.024638000     13.262656000
H        1.461681000     10.040223000     12.785736000
H        0.816360000     11.026779000     14.091752000
C        1.167602000     12.128515000     12.271766000
H        1.826838000     12.060587000     11.394554000
H        0.144190000     11.985325000     11.905968000
C        1.319646000     13.511401000     12.905644000
H        0.592511000     13.614499000     13.723679000
H        1.081718000     14.294696000     12.176569000
C        2.729186000     13.717265000     13.459585000
H        2.819430000     14.697962000     13.940117000
H        3.449729000     13.710517000     12.630149000
C        4.683802000     12.943486000     16.413016000
H        3.808225000     12.960898000     17.056201000
C        5.950867000     13.046154000     16.987181000
C        6.127897000     13.219258000     18.482019000
H        6.901440000     13.982876000     18.615878000
C        4.895831000     13.739218000     19.228496000
H        4.490052000     14.620730000     18.717963000
H        4.102485000     12.977812000     19.229585000
C        5.261513000     14.085977000     20.673884000
H        5.986596000     14.910826000     20.663325000
H        4.377672000     14.450168000     21.210745000
C        5.875020000     12.892799000     21.409773000
H        6.185444000     13.188108000     22.418787000
H        5.110026000     12.112240000     21.533776000
C        7.057269000     12.311164000     20.635154000
H        7.465568000     11.429772000     21.140478000
H        7.873476000     13.044495000     20.589195000
C        6.642049000     11.968315000     19.207145000
H        5.858662000     11.197811000     19.203716000
H        7.504940000     11.537572000     18.689567000
C        9.590791000      8.259252000     18.163792000
C       10.754480000      7.707180000     17.579074000
C       11.937415000      8.607731000     17.312997000
H       11.947227000      9.380230000     18.087723000
C       13.307128000      7.927676000     17.372656000
H       13.400080000      7.180159000     16.572436000
H       13.412111000      7.391756000     18.322800000
C       14.417644000      8.967490000     17.214054000
H       14.371561000      9.666947000     18.060211000
H       15.400947000      8.484862000     17.257386000
C       14.269485000      9.747487000     15.905832000
H       14.425019000      9.061500000     15.060753000
H       15.046197000     10.517249000     15.830413000
C       12.882753000     10.381435000     15.782304000
H       12.775709000     10.882718000     14.812940000
H       12.759213000     11.153914000     16.553289000
C       11.787166000      9.335215000     15.966381000
H       11.818391000      8.596891000     15.152588000
H       10.797349000      9.812708000     15.902572000
C        9.607967000      5.574974000     17.295288000
C        9.594759000      4.158969000     16.772325000
H       10.610293000      3.926486000     16.418570000
C        9.240717000      3.126719000     17.852607000
H        8.244101000      3.354113000     18.255241000
H        9.941550000      3.218817000     18.689943000
C        9.244805000      1.703563000     17.294790000
H       10.265414000      1.442409000     16.980900000
H        8.967382000      0.989304000     18.078727000
C        8.303867000      1.573054000     16.096596000
H        8.340698000      0.555586000     15.690262000
H        7.269925000      1.740038000     16.431114000
C        8.649339000      2.592697000     15.011225000
H        7.946793000      2.513325000     14.173109000
H        9.645663000      2.364944000     14.606389000
C        8.649086000      4.015482000     15.568317000
H        8.934589000      4.737372000     14.793820000
H        7.631288000      4.283308000     15.885049000
C        8.471417000      6.135691000     17.882623000
H        7.582624000      5.521603000     17.988149000
C        8.438162000      7.458715000     18.326866000
C        7.202874000      8.040825000     18.978287000
H        7.111136000      9.078559000     18.629217000
C        7.367434000      8.108581000     20.507571000
H        8.261192000      8.689889000     20.750240000
H        7.537139000      7.088097000     20.879896000
C        6.145169000      8.716741000     21.195505000
H        6.278107000      8.689508000     22.283331000
H        6.072157000      9.774702000     20.919633000
C        4.847377000      8.017727000     20.796461000
H        3.987555000      8.516873000     21.258484000
H        4.854119000      6.985839000     21.175405000
C        4.694832000      7.984101000     19.276322000
H        3.773293000      7.461831000     18.993219000
H        4.603129000      9.012170000     18.896086000
C        5.903413000      7.308550000     18.632132000
H        5.777772000      7.243348000     17.544849000
H        5.952405000      6.274587000     19.000008000
C       10.742937000      6.375480000     17.163859000
H       11.630489000      5.952119000     16.700050000
O        7.771424000      9.552767000     15.751726000
C        8.253184000      8.372550000     15.056604000
H        8.968611000      7.862505000     15.701934000
H        8.751732000      8.709471000     14.140632000
C        7.008133000      7.553619000     14.762599000
H        6.803787000      6.886637000     15.604985000
H        7.120774000      6.944258000     13.862794000
C        5.922157000      8.625163000     14.638811000
H        5.959674000      9.106576000     13.656090000
H        4.912543000      8.236802000     14.792667000
C        6.321018000      9.617233000     15.714956000
H        6.037195000     10.646447000     15.498854000
H        5.944150000      9.329871000     16.701101000

13
THF, E= -232.388712737 Ha, Sum of electronic and thermal Enthalpies= -232.265488 Ha, Sum of electronic and thermal Free Energies= -232.299821 Ha
O        7.932997000     13.398919000      3.758396000
C        8.252965000     14.762110000      4.014450000
H        8.169190000     15.325475000      3.078386000
H        9.293661000     14.841634000      4.366433000
C        7.281288000     15.234514000      5.092719000
H        6.330892000     15.542304000      4.642184000
H        7.668384000     16.071835000      5.679495000
C        7.093023000     13.950744000      5.902433000
H        7.942340000     13.803042000      6.579052000
H        6.177007000     13.936788000      6.499036000
C        7.099506000     12.894251000      4.798181000
H        7.491615000     11.926821000      5.132925000
H        6.084364000     12.730204000      4.405596000

1
K, E= -599.866776168 Ha, Sum of electronic and thermal Enthalpies= -599.864416 Ha, Sum of electronic and thermal Free Energies= -599.882607 Ha
K        7.363341000      6.600966000     14.986592000

12
C6H6, E= -232.183123216 Ha, Sum of electronic and thermal Enthalpies= -232.076875 Ha, Sum of electronic and thermal Free Energies= -232.109686 Ha
C        7.204209000      9.142214000     15.988206000
C        8.328885000      9.029679000     15.171951000
H        9.278814000      8.716342000     15.595899000
C        8.234490000      9.318886000     13.811265000
H        9.110906000      9.230726000     13.175347000
C        7.015793000      9.721638000     13.267158000
H        6.942205000      9.947691000     12.207089000
C        5.891167000      9.834822000     14.083603000
H        4.941565000     10.148733000     13.659348000
C        5.985382000      9.545167000     15.444005000
H        5.109165000      9.633131000     16.080226000
H        7.277459000      8.916624000     17.048399000

174
Int1, E= -3728.27566805 Ha, Sum of electronic and thermal Enthalpies= -3726.657115 Ha, Sum of electronic and thermal Free Energies= -3726.846802 Ha
Mn       0.057737000      0.226982000     -0.000031000
O        0.935385000      1.339402000      1.728951000
N       -0.568963000      2.172633000     -0.150264000
C        0.753710000      2.699233000      1.747185000
N        1.442737000     -1.061075000      1.047746000
C       -0.106968000      3.130897000      0.714548000
C       -0.392258000      4.505566000      0.694327000
H       -1.063393000      4.889801000     -0.069558000
C        0.155950000      5.368705000      1.651331000
C       -0.263128000      6.817746000      1.656578000
H       -0.286767000      7.199973000      0.628481000
H        0.479796000      7.416169000      2.196834000
C       -1.641158000      7.007004000      2.298645000
H       -1.949363000      8.058198000      2.291173000
H       -1.631887000      6.659149000      3.336682000
H       -2.398084000      6.424649000      1.763431000
C        1.024300000      4.879694000      2.627720000
H        1.441046000      5.567973000      3.357217000
C        1.347938000      3.512504000      2.688174000
C        2.257898000      2.922288000      3.767595000
C        1.502844000      2.939708000      5.112492000
H        1.224069000      3.963125000      5.383303000
H        2.125756000      2.522086000      5.910286000
H        0.588537000      2.343162000      5.043880000
C        3.536081000      3.769838000      3.882657000
H        4.087291000      3.762000000      2.938503000
H        4.192529000      3.387480000      4.668965000
H        3.296240000      4.806673000      4.132392000
C        2.629466000      1.475095000      3.435652000
C        1.949493000      0.780133000      2.457287000
C        2.196966000     -0.558390000      2.080289000
C        3.198903000     -1.220208000      2.808839000
H        3.431412000     -2.255317000      2.571817000
C        3.907848000     -0.562990000      3.824175000
C        5.022754000     -1.291617000      4.533004000
H        4.701520000     -2.312154000      4.777675000
H        5.237322000     -0.794921000      5.486350000
C        6.299881000     -1.352027000      3.689442000
H        6.116155000     -1.873971000      2.744793000
H        7.105957000     -1.874432000      4.216162000
H        6.645904000     -0.342641000      3.445294000
C        3.628747000      0.768374000      4.128262000
H        4.191396000      1.258402000      4.917292000
C       -1.638890000      2.478189000     -1.012989000
C       -1.421952000      2.516170000     -2.408271000
C       -0.018773000      2.338205000     -2.940340000
H        0.396884000      1.457682000     -2.425158000
C        0.908968000      3.512361000     -2.590613000
H        0.835342000      3.749472000     -1.528024000
H        0.575121000      4.402040000     -3.143593000
C        2.353755000      3.178258000     -2.957680000
H        3.015248000      4.017945000     -2.714375000
H        2.683468000      2.333336000     -2.334898000
C        2.490445000      2.806216000     -4.434543000
H        2.289330000      3.697412000     -5.045877000
H        3.518466000      2.497255000     -4.660754000
C        1.507136000      1.703921000     -4.832411000
H        1.787779000      0.770288000     -4.324771000
H        1.574373000      1.506378000     -5.909433000
C        0.073821000      2.060515000     -4.441666000
H       -0.610779000      1.253830000     -4.724457000
H       -0.241754000      2.952467000     -5.001803000
C       -2.513178000      2.690467000     -3.256967000
H       -2.349424000      2.711140000     -4.330295000
C       -3.813272000      2.831007000     -2.768581000
C       -4.980655000      2.997522000     -3.711187000
H       -5.893795000      3.075812000     -3.102014000
C       -5.155230000      1.783883000     -4.637891000
H       -5.266650000      0.876357000     -4.032717000
H       -4.238023000      1.653411000     -5.229073000
C       -6.346174000      1.952771000     -5.580708000
H       -6.431256000      1.084249000     -6.245168000
H       -7.271824000      1.985143000     -4.988293000
C       -6.230211000      3.240462000     -6.397071000
H       -5.355113000      3.168364000     -7.058786000
H       -7.105615000      3.362462000     -7.045903000
C       -6.066223000      4.455777000     -5.483872000
H       -6.981427000      4.584090000     -4.888111000
H       -5.951583000      5.369123000     -6.079602000
C       -4.874636000      4.285522000     -4.542354000
H       -4.783728000      5.145669000     -3.869546000
H       -3.947057000      4.252652000     -5.130257000
C       -4.003536000      2.822177000     -1.387191000
H       -5.011806000      2.947906000     -1.000535000
C       -2.943553000      2.652940000     -0.495969000
C       -3.158780000      2.642713000      1.001995000
H       -2.307438000      3.166938000      1.449344000
C       -4.406538000      3.388632000      1.481268000
H       -4.433762000      4.393251000      1.042634000
H       -5.314869000      2.869465000      1.142837000
C       -4.419319000      3.470711000      3.008732000
H       -3.554432000      4.063120000      3.337866000
H       -5.314466000      4.000927000      3.355532000
C       -4.348989000      2.080635000      3.644008000
H       -4.310967000      2.162674000      4.736957000
H       -5.270426000      1.530712000      3.402574000
C       -3.148664000      1.288064000      3.124445000
H       -3.146390000      0.277490000      3.551834000
H       -2.218527000      1.771587000      3.454085000
C       -3.147175000      1.227757000      1.598700000
H       -4.030544000      0.680089000      1.239885000
H       -2.266597000      0.686454000      1.239386000
C        1.604436000     -2.412144000      0.730140000
C        2.469359000     -2.799661000     -0.327203000
C        3.277145000     -1.741749000     -1.040256000
H        2.767817000     -0.788681000     -0.843719000
C        4.689706000     -1.612466000     -0.445840000
H        5.229108000     -2.558221000     -0.603881000
H        4.614074000     -1.458719000      0.634144000
C        5.454871000     -0.459389000     -1.092036000
H        4.954852000      0.484011000     -0.832256000
H        6.467610000     -0.400041000     -0.676955000
C        5.507380000     -0.602677000     -2.613136000
H        6.103774000     -1.489483000     -2.872498000
H        6.014573000      0.259133000     -3.062084000
C        4.104538000     -0.752956000     -3.201236000
H        4.154217000     -0.881667000     -4.288929000
H        3.539940000      0.171061000     -3.020512000
C        3.356601000     -1.921833000     -2.560229000
H        3.879307000     -2.857106000     -2.806198000
H        2.346583000     -2.005066000     -2.984038000
C        1.835473000     -5.146382000     -0.014863000
C        1.944549000     -6.586947000     -0.466954000
H        2.907717000     -6.694612000     -0.987288000
C        1.926393000     -7.609535000      0.675464000
H        0.978005000     -7.530170000      1.223857000
H        2.720981000     -7.371874000      1.390660000
C        2.071690000     -9.038178000      0.151259000
H        3.054390000     -9.150438000     -0.327657000
H        2.047450000     -9.749043000      0.984603000
C        0.976670000     -9.371445000     -0.862653000
H        1.108423000    -10.387586000     -1.250631000
H       -0.000140000     -9.352466000     -0.358270000
C        0.966911000     -8.365345000     -2.013080000
H        0.151189000     -8.586336000     -2.711781000
H        1.901643000     -8.456797000     -2.582815000
C        0.848248000     -6.933545000     -1.492231000
H        0.905204000     -6.225422000     -2.332613000
H       -0.132018000     -6.806163000     -1.002765000
C        0.966539000     -4.748464000      1.010730000
H        0.384598000     -5.498647000      1.540356000
C        0.834478000     -3.406551000      1.390849000
C       -0.124068000     -2.997655000      2.484235000
H       -0.294260000     -1.921221000      2.347633000
C        0.470861000     -3.164576000      3.892253000
H        1.440398000     -2.661941000      3.939059000
H        0.645178000     -4.234034000      4.082527000
C       -0.474235000     -2.588257000      4.945388000
H       -0.053580000     -2.727670000      5.947881000
H       -0.552820000     -1.503832000      4.787403000
C       -1.865797000     -3.217065000      4.861480000
H       -2.542648000     -2.748209000      5.585091000
H       -1.797540000     -4.279268000      5.137559000
C       -2.445356000     -3.108625000      3.450288000
H       -3.420392000     -3.607727000      3.397974000
H       -2.617606000     -2.051222000      3.206854000
C       -1.487153000     -3.699496000      2.416978000
H       -1.916683000     -3.605731000      1.409167000
H       -1.368604000     -4.775124000      2.610589000
C       -1.276424000     -1.402356000     -0.534965000
C       -0.278669000     -1.225933000     -1.605219000
H        0.699719000     -1.693670000     -1.509923000
C       -0.754525000     -0.910403000     -2.917198000
H       -0.031310000     -0.840961000     -3.726718000
C       -2.084617000     -0.667631000     -3.163326000
H       -2.414653000     -0.376238000     -4.155035000
C       -3.045667000     -0.765646000     -2.103315000
H       -4.084633000     -0.524017000     -2.298976000
C       -2.648880000     -1.151836000     -0.845661000
H       -3.386260000     -1.268371000     -0.056025000
C        2.568013000     -4.150873000     -0.674490000
H        3.248105000     -4.445690000     -1.471760000
H       -1.034203000     -1.994009000      0.344963000
K       -0.919767000     -3.939683000     -1.806258000

174
TS1, E= -3728.24434872 Ha, Sum of electronic and thermal Enthalpies= -3726.632189 Ha, Sum of electronic and thermal Free Energies= -3726.817319 Ha
Mn       8.386092000     10.620032000     17.061462000
O        9.998283000     12.056493000     17.983727000
N        7.664275000     12.528684000     17.032517000
C        9.524935000     13.320285000     18.262025000
N        9.806843000      9.490384000     18.179319000
C        8.261743000     13.569064000     17.700375000
C        7.749240000     14.862195000     17.891956000
H        6.789720000     15.119520000     17.451794000
C        8.451566000     15.805449000     18.651451000
C        7.821586000     17.150178000     18.918189000
H        7.329527000     17.513672000     18.007617000
H        8.600723000     17.880627000     19.166217000
C        6.799003000     17.087087000     20.056983000
H        6.344061000     18.065794000     20.244504000
H        7.275011000     16.746279000     20.982078000
H        5.999255000     16.378262000     19.819184000
C        9.689026000     15.482780000     19.215865000
H       10.211068000     16.230234000     19.804300000
C       10.258010000     14.215353000     19.014887000
C       11.658022000     13.794728000     19.466653000
C       12.092925000     14.551102000     20.723002000
H       12.100690000     15.628923000     20.540869000
H       13.109368000     14.271514000     21.012917000
H       11.421870000     14.344367000     21.561286000
C       12.637544000     14.111334000     18.314013000
H       12.337200000     13.590489000     17.400787000
H       13.651825000     13.791353000     18.575798000
H       12.645052000     15.186296000     18.105980000
C       11.671774000     12.281000000     19.693175000
C       10.842831000     11.497664000     18.911288000
C       10.752950000     10.096675000     18.972685000
C       11.639343000      9.466626000     19.863227000
H       11.636580000      8.381000000     19.929799000
C       12.526583000     10.212266000     20.647501000
C       13.529984000      9.490326000     21.511739000
H       13.047663000      8.641858000     22.012985000
H       13.885919000     10.160386000     22.302878000
C       14.721856000      8.984729000     20.692778000
H       14.387201000      8.295333000     19.910611000
H       15.450745000      8.461019000     21.320697000
H       15.230270000      9.819915000     20.200128000
C       12.528503000     11.607708000     20.576652000
H       13.213882000     12.166477000     21.205541000
C        6.613369000     12.834983000     16.146457000
C        6.903691000     13.032386000     14.775555000
C        8.340348000     12.980919000     14.323718000
H        8.841164000     12.286431000     15.012137000
C        9.071607000     14.322570000     14.485973000
H        8.890270000     14.734238000     15.482035000
H        8.662283000     15.041085000     13.760878000
C       10.569938000     14.133073000     14.255980000
H       11.097937000     15.088773000     14.355455000
H       10.958774000     13.477275000     15.047974000
C       10.854928000     13.507331000     12.889403000
H       10.576550000     14.225446000     12.104611000
H       11.928977000     13.317294000     12.771177000
C       10.061203000     12.215398000     12.681545000
H       10.416048000     11.451995000     13.388512000
H       10.239223000     11.817364000     11.674924000
C        8.565742000     12.431452000     12.915501000
H        8.018389000     11.492959000     12.786123000
H        8.180819000     13.137083000     12.164835000
C        5.849346000     13.208698000     13.883121000
H        6.070958000     13.331112000     12.826535000
C        4.516145000     13.195334000     14.305197000
C        3.384720000     13.341888000     13.316306000
H        2.447292000     13.402125000     13.889499000
C        3.276028000     12.115085000     12.395880000
H        3.158360000     11.213790000     13.010260000
H        4.222210000     12.001019000     11.848551000
C        2.119814000     12.244847000     11.405197000
H        2.086003000     11.370601000     10.743765000
H        1.171077000     12.253915000     11.960677000
C        2.231108000     13.530837000     10.585609000
H        3.131729000     13.479574000      9.957144000
H        1.377497000     13.624396000      9.903991000
C        2.326604000     14.755343000     11.496324000
H        1.387498000     14.860151000     12.058462000
H        2.436157000     15.668282000     10.899321000
C        3.489506000     14.625049000     12.479230000
H        3.535479000     15.492810000     13.146702000
H        4.434443000     14.613523000     11.919530000
C        4.253564000     13.013259000     15.662920000
H        3.218886000     13.006623000     16.000129000
C        5.280959000     12.842973000     16.595329000
C        4.996680000     12.637842000     18.063174000
H        5.943194000     12.796043000     18.592299000
C        3.985477000     13.639827000     18.630871000
H        4.326583000     14.659488000     18.418656000
H        3.014503000     13.522851000     18.129404000
C        3.799368000     13.434725000     20.133047000
H        4.751482000     13.639687000     20.642087000
H        3.069735000     14.150821000     20.529341000
C        3.359883000     12.003124000     20.440151000
H        3.254450000     11.856979000     21.521710000
H        2.366022000     11.831854000     20.001542000
C        4.341950000     10.983514000     19.862337000
H        3.984171000      9.965794000     20.058108000
H        5.308032000     11.080879000     20.377164000
C        4.559043000     11.196211000     18.363977000
H        3.630507000     10.979406000     17.815512000
H        5.321827000     10.501933000     17.984607000
C        9.976583000      8.149474000     17.832240000
C       11.076845000      7.723510000     17.033579000
C       12.218714000      8.676662000     16.728976000
H       12.468240000      9.159988000     17.680498000
C       13.509532000      8.002004000     16.255087000
H       13.367321000      7.566203000     15.254934000
H       13.773251000      7.176952000     16.927944000
C       14.651336000      9.019230000     16.197667000
H       14.847132000      9.386941000     17.214264000
H       15.572938000      8.533580000     15.855486000
C       14.306282000     10.202309000     15.292872000
H       14.221269000      9.848236000     14.255184000
H       15.116999000     10.940172000     15.306228000
C       12.986041000     10.850123000     15.707990000
H       12.720440000     11.659430000     15.018199000
H       13.093018000     11.303358000     16.702499000
C       11.860875000      9.819761000     15.764708000
H       11.691678000      9.408071000     14.759357000
H       10.935999000     10.306690000     16.085201000
C       10.108152000      5.475167000     16.879919000
C       10.144830000      4.074473000     16.315737000
H       11.061216000      3.984176000     15.714382000
C       10.200680000      2.992143000     17.404009000
H        9.311371000      3.079282000     18.043691000
H       11.066111000      3.173481000     18.050403000
C       10.253206000      1.587003000     16.804694000
H       11.191259000      1.468369000     16.244369000
H       10.269949000      0.836541000     17.603068000
C        9.072911000      1.337897000     15.865269000
H        9.141954000      0.339457000     15.419009000
H        8.139178000      1.357617000     16.445790000
C        9.005210000      2.402224000     14.770267000
H        8.135084000      2.235260000     14.124244000
H        9.892958000      2.319076000     14.128340000
C        8.960654000      3.807368000     15.369821000
H        8.956873000      4.561958000     14.570100000
H        8.024292000      3.919896000     15.940819000
C        9.076277000      5.887126000     17.732105000
H        8.335521000      5.157013000     18.052937000
C        8.990024000      7.198451000     18.212513000
C        7.897370000      7.623209000     19.168798000
H        7.540496000      8.602228000     18.819374000
C        8.442654000      7.848363000     20.588775000
H        9.304315000      8.517715000     20.544640000
H        8.795343000      6.887190000     20.990391000
C        7.365543000      8.437256000     21.497194000
H        7.760554000      8.578947000     22.509552000
H        7.098831000      9.435197000     21.122904000
C        6.115375000      7.559173000     21.532143000
H        5.331429000      8.029049000     22.137236000
H        6.358566000      6.603651000     22.018455000
C        5.591868000      7.281487000     20.122962000
H        4.727306000      6.607880000     20.161448000
H        5.244218000      8.221200000     19.675444000
C        6.683854000      6.693188000     19.231366000
H        6.265090000      6.509629000     18.228348000
H        6.979762000      5.708642000     19.619989000
C        7.695206000      9.807078000     15.294472000
C        8.648789000      9.115124000     14.511900000
H        9.635441000      8.916677000     14.917529000
C        8.352692000      8.663252000     13.221360000
H        9.124577000      8.164869000     12.638923000
C        7.080881000      8.863426000     12.677071000
H        6.848950000      8.519841000     11.673182000
C        6.117799000      9.538383000     13.439457000
H        5.131620000      9.727925000     13.024487000
C        6.415648000      9.997958000     14.721560000
H        5.647601000     10.520780000     15.284646000
C       11.099543000      6.407059000     16.565404000
H       11.922823000      6.086813000     15.932677000
H        7.481178000      9.255767000     16.837461000
K        7.163702000      6.936343000     15.679437000

174
Int2, E= -3728.25084582 Ha, Sum of electronic and thermal Enthalpies= -3726.634329 Ha, Sum of electronic and thermal Free Energies= -3726.828073 Ha
Mn      -0.099909456      0.127488333      0.243622823
O        1.143532544      1.495613333      1.595292823
N       -0.705032456      2.097196333      0.016025823
C        0.833317544      2.823713333      1.650571823
N        1.570794544     -0.914435667      1.139596823
C       -0.203119456      3.140862333      0.750470823
C       -0.614344456      4.483126333      0.730136823
H       -1.412956456      4.781523333      0.057086823
C       -0.009005456      5.426387333      1.568955823
C       -0.533287456      6.840698333      1.587343823
H       -0.779325456      7.155879333      0.565986823
H        0.249230544      7.520027333      1.945249823
C       -1.774852456      6.977504333      2.474029823
H       -2.153736456      8.005210333      2.480637823
H       -1.545103456      6.689068333      3.504821823
H       -2.575289456      6.320098333      2.119805823
C        1.026605544      5.047305333      2.426418823
H        1.487646544      5.798127333      3.062384823
C        1.476463544      3.717558333      2.480985823
C        2.610923544      3.269147333      3.403150823
C        2.182134544      3.481048333      4.867884823
H        1.949432544      4.533919333      5.054501823
H        2.979876544      3.177934333      5.553069823
H        1.291558544      2.888045333      5.094278823
C        3.866230544      4.109713333      3.103367823
H        4.182144544      3.966820333      2.066391823
H        4.694198544      3.822412333      3.758037823
H        3.667739544      5.174193333      3.257709823
C        2.934811544      1.790256333      3.188953823
C        2.199199544      1.017055333      2.316397823
C        2.417064544     -0.350923667      2.050947823
C        3.460473544     -0.959859667      2.766715823
H        3.668042544     -2.015593667      2.608499823
C        4.241928544     -0.216754667      3.660999823
C        5.412548544     -0.882168667      4.340996823
H        5.114545544     -1.873368667      4.705624823
H        5.706039544     -0.300319667      5.222383823
C        6.612451544     -1.028647667      3.400057823
H        6.345792544     -1.630113667      2.524786823
H        7.460093544     -1.510247667      3.899347823
H        6.938118544     -0.048108667      3.038339823
C        3.982271544      1.139414333      3.864993823
H        4.602770544      1.697320333      4.560649823
C       -1.718720456      2.400758333     -0.916848177
C       -1.397153456      2.518061333     -2.286915177
C        0.041699544      2.389573333     -2.715862177
H        0.507033544      1.689707333     -2.008586177
C        0.812698544      3.711093333     -2.574565177
H        0.655435544      4.131068333     -1.577149177
H        0.408039544      4.436304333     -3.295617177
C        2.301947544      3.489526333     -2.829436177
H        2.849060544      4.436444333     -2.750411177
H        2.695686544      2.834491333     -2.039592177
C        2.548634544      2.845677333     -4.194474177
H        2.261586544      3.557976333     -4.981425177
H        3.617387544      2.641296333     -4.335128177
C        1.734776544      1.561181333     -4.367415177
H        2.091873544      0.804354333     -3.656208177
H        1.888588544      1.145513333     -5.370795177
C        0.247425544      1.803361333     -4.112655177
H       -0.317059456      0.870117333     -4.211142177
H       -0.136896456      2.496294333     -4.874984177
C       -2.428475456      2.696671333     -3.206704177
H       -2.184557456      2.756140333     -4.263330177
C       -3.767157456      2.763684333     -2.812157177
C       -4.874569456      2.892890333     -3.830518177
H       -5.816634456      3.040314333     -3.281167177
C       -5.025263456      1.602885333     -4.653757177
H       -5.199166456      0.761078333     -3.972206177
H       -4.074544456      1.399590333     -5.166044177
C       -6.152627456      1.706334333     -5.679986177
H       -6.213484456      0.785089333     -6.272006177
H       -7.111888456      1.802694333     -5.151558177
C       -5.962017456      2.917209333     -6.593705177
H       -5.050896456      2.775632333     -7.192463177
H       -6.794512456      2.995448333     -7.302805177
C       -5.829794456      4.204393333     -5.779253177
H       -6.774937456      4.394767333     -5.250831177
H       -5.665573456      5.061564333     -6.442667177
C       -4.694886456      4.101072333     -4.760629177
H       -4.623857456      5.015444333     -4.160945177
H       -3.740441456      4.005641333     -5.295494177
C       -4.060601456      2.656332333     -1.452702177
H       -5.100786456      2.699901333     -1.136363177
C       -3.059760456      2.480187333     -0.494294177
C       -3.392996456      2.287518333      0.964862823
H       -2.470897456      2.450810333      1.531990823
C       -4.430485456      3.272812333      1.510509823
H       -4.099954456      4.298968333      1.313642823
H       -5.389403456      3.143660333      0.989305823
C       -4.642221456      3.052317333      3.008453823
H       -3.703476456      3.272732333      3.535521823
H       -5.391721456      3.752844333      3.395492823
C       -5.061155456      1.611079333      3.305765823
H       -5.176938456      1.462412333      4.386042823
H       -6.047399456      1.425557333      2.855886823
C       -4.057711456      0.608478333      2.733674823
H       -4.397052456     -0.419014667      2.915657823
H       -3.096408456      0.717443333      3.255719823
C       -3.829822456      0.840271333      1.241338823
H       -4.753534456      0.631740333      0.680918823
H       -3.058999456      0.155432333      0.866502823
C        1.695612544     -2.270079667      0.825882823
C        2.644400544     -2.705741667     -0.131219177
C        3.774048544     -1.772371667     -0.531542177
H        4.060876544     -1.249257667      0.389131823
C        5.027387544     -2.505884667     -1.021415177
H        4.826319544     -2.986642667     -1.989920177
H        5.292478544     -3.305468667     -0.319225177
C        6.194706544     -1.532405667     -1.187751177
H        6.450264544     -1.111735667     -0.205405177
H        7.084345544     -2.065979667     -1.542829177
C        5.836234544     -0.395833667     -2.144703177
H        5.683986544     -0.809890667     -3.152005177
H        6.666170544      0.316316333     -2.220585177
C        4.559156544      0.316593333     -1.702001177
H        4.286647544      1.094225333     -2.423435177
H        4.733514544      0.822632333     -0.742642177
C        3.401656544     -0.665809667     -1.531870177
H        3.158975544     -1.115864667     -2.505061177
H        2.512438544     -0.133740667     -1.181663177
C        1.589973544     -4.915880667     -0.157498177
C        1.449033544     -6.285616667     -0.777398177
H        2.249384544     -6.396388667     -1.523544177
C        1.602395544     -7.430057667      0.234839823
H        0.834697544     -7.328030667      1.014275823
H        2.570557544     -7.341744667      0.739584823
C        1.458746544     -8.797508667     -0.432987177
H        2.283502544     -8.940140667     -1.145257177
H        1.551305544     -9.593676667      0.314359823
C        0.127998544     -8.917618667     -1.176424177
H        0.052921544     -9.891347667     -1.673464177
H       -0.696219456     -8.871913667     -0.449827177
C       -0.038717456     -7.788828667     -2.193909177
H       -1.010609456     -7.863065667     -2.696135177
H        0.726588544     -7.889688667     -2.975757177
C        0.112268544     -6.421942667     -1.527987177
H        0.029776544     -5.618545667     -2.272691177
H       -0.706520456     -6.286849667     -0.802283177
C        0.767120544     -4.511976667      0.901191823
H        0.098500544     -5.237305667      1.363987823
C        0.812651544     -3.210188667      1.413797823
C        0.063075544     -2.831470667      2.673200823
H        0.080035544     -1.737790667      2.728666823
C        0.827057544     -3.373791667      3.895369823
H        1.859948544     -3.015728667      3.852290823
H        0.864661544     -4.471551667      3.836571823
C        0.171516544     -2.947515667      5.206091823
H        0.724586544     -3.362210667      6.056797823
H        0.232220544     -1.854079667      5.294291823
C       -1.292409456     -3.380837667      5.257253823
H       -1.763954456     -3.040316667      6.186264823
H       -1.344612456     -4.479322667      5.261935823
C       -2.061431456     -2.845469667      4.050887823
H       -3.104128456     -3.184126667      4.076226823
H       -2.087153456     -1.748605667      4.094116823
C       -1.406621456     -3.260917667      2.732173823
H       -1.960049456     -2.771610667      1.918887823
H       -1.498510456     -4.350875667      2.608743823
C       -0.709748456     -0.670084667     -1.561609177
C        0.175529544     -1.475587667     -2.298967177
H        1.160131544     -1.694407667     -1.904867177
C       -0.184184456     -2.037584667     -3.531012177
H        0.536675544     -2.639174667     -4.079860177
C       -1.463788456     -1.823456667     -4.046597177
H       -1.750034456     -2.251417667     -5.003652177
C       -2.369389456     -1.040428667     -3.323927177
H       -3.364214456     -0.852503667     -3.718377177
C       -1.996636456     -0.477412667     -2.099590177
H       -2.722148456      0.132257333     -1.569790177
C        2.546307544     -4.009464667     -0.624660177
H        3.240785544     -4.341645667     -1.391922177
H       -1.296166220     -1.154702013      0.833078223
K       -1.687497544     -3.291288333     -0.487230823

172
5, E= -3127.74810327 Ha, Sum of electronic and thermal Enthalpies= -3126.140593 Ha, Sum of electronic and thermal Free Energies= -3126.322137 Ha
Mn       8.875023000     10.953536000     16.979005000
O       10.092109000     12.075477000     18.160898000
N        8.310586000     12.770847000     16.516132000
C        9.835378000     13.435263000     18.199367000
N        9.621093000      9.592400000     18.151956000
C        8.887577000     13.802503000     17.236080000
C        8.579720000     15.167629000     17.176089000
H        7.844908000     15.514112000     16.455230000
C        9.143435000     16.056811000     18.100844000
C        8.694315000     17.497020000     18.094186000
H        8.611010000     17.853069000     17.060565000
H        9.450253000     18.122724000     18.582108000
C        7.347039000     17.668868000     18.803235000
H        7.017338000     18.712819000     18.790085000
H        7.416324000     17.344068000     19.846276000
H        6.575920000     17.060760000     18.319567000
C       10.029355000     15.603037000     19.084391000
H       10.427712000     16.314830000     19.799772000
C       10.396812000     14.249243000     19.157680000
C       11.371695000     13.659448000     20.183546000
C       11.204089000     14.354599000     21.539960000
H       11.411840000     15.424392000     21.458311000
H       11.905098000     13.948839000     22.273459000
H       10.188214000     14.225958000     21.922770000
C       12.808675000     13.875494000     19.662759000
H       12.945315000     13.383167000     18.695760000
H       13.536555000     13.457938000     20.365563000
H       13.010922000     14.943509000     19.534633000
C       11.143965000     12.149380000     20.328135000
C       10.526653000     11.448286000     19.317307000
C       10.304805000     10.066317000     19.263300000
C       10.827043000      9.323692000     20.327434000
H       10.727852000      8.242284000     20.320895000
C       11.478418000      9.974077000     21.385444000
C       12.092663000      9.144915000     22.485980000
H       11.409112000      8.333001000     22.761524000
H       12.224356000      9.761165000     23.382517000
C       13.441372000      8.554366000     22.063324000
H       13.324978000      7.920967000     21.178210000
H       13.880276000      7.947935000     22.862212000
H       14.148203000      9.350448000     21.808375000
C       11.618494000     11.366047000     21.393408000
H       12.126341000     11.836361000     22.229211000
C        7.058672000     12.984457000     15.896213000
C        6.947888000     12.806293000     14.504615000
C        8.179776000     12.450810000     13.712913000
H        8.801638000     11.837418000     14.377368000
C        9.032631000     13.675652000     13.355146000
H        9.225157000     14.265120000     14.258317000
H        8.468745000     14.318780000     12.664725000
C       10.348658000     13.237592000     12.711775000
H       10.945781000     14.112141000     12.427483000
H       10.935576000     12.686785000     13.461205000
C       10.113307000     12.333682000     11.499981000
H        9.621114000     12.917154000     10.708707000
H       11.071100000     11.994102000     11.087721000
C        9.229670000     11.137729000     11.856842000
H        9.753784000     10.494641000     12.577808000
H        9.041910000     10.522783000     10.968761000
C        7.910229000     11.591967000     12.477702000
H        7.298847000     10.727577000     12.756860000
H        7.344048000     12.166819000     11.730698000
C        5.686877000     12.892095000     13.919434000
H        5.592071000     12.731965000     12.849961000
C        4.539001000     13.139824000     14.674968000
C        3.177229000     13.173326000     14.024573000
H        2.445637000     13.459021000     14.795156000
C        2.775022000     11.782595000     13.506202000
H        2.806788000     11.065431000     14.334954000
H        3.524426000     11.447060000     12.776300000
C        1.392690000     11.795965000     12.855136000
H        1.147908000     10.800113000     12.467263000
H        0.637061000     12.028277000     13.619171000
C        1.313857000     12.838618000     11.739877000
H        2.000691000     12.552440000     10.930553000
H        0.307724000     12.857252000     11.304939000
C        1.698364000     14.225699000     12.255153000
H        0.957600000     14.551910000     12.999123000
H        1.666390000     14.959120000     11.440944000
C        3.084616000     14.212954000     12.898447000
H        3.340621000     15.203050000     13.292620000
H        3.835368000     13.980285000     12.131186000
C        4.673054000     13.299616000     16.055132000
H        3.779805000     13.473944000     16.649100000
C        5.912424000     13.212290000     16.690450000
C        6.043888000     13.278850000     18.195789000
H        6.956136000     13.840103000     18.418080000
C        4.922097000     14.018224000     18.928296000
H        4.751390000     14.996060000     18.462845000
H        3.979748000     13.458125000     18.848667000
C        5.289895000     14.186881000     20.404365000
H        6.181892000     14.825247000     20.471176000
H        4.488154000     14.709262000     20.939267000
C        5.583084000     12.841980000     21.074036000
H        5.905075000     12.996342000     22.110420000
H        4.656116000     12.252628000     21.118920000
C        6.635567000     12.044358000     20.302903000
H        6.791753000     11.064058000     20.765299000
H        7.601860000     12.566555000     20.344133000
C        6.225710000     11.894046000     18.840367000
H        5.289566000     11.324523000     18.757720000
H        6.977160000     11.302498000     18.299999000
C        9.880346000      8.275736000     17.704916000
C       11.138628000      7.979491000     17.138515000
C       12.193218000      9.059481000     17.047063000
H       12.099667000      9.693388000     17.934249000
C       13.640211000      8.560415000     17.047123000
H       13.843430000      7.978652000     16.137439000
H       13.800077000      7.887962000     17.897680000
C       14.605724000      9.745639000     17.107261000
H       14.452467000     10.279865000     18.055495000
H       15.643304000      9.392074000     17.109575000
C       14.378674000     10.710035000     15.941385000
H       14.640390000     10.203289000     15.001719000
H       15.046164000     11.575381000     16.026157000
C       12.922040000     11.169424000     15.867408000
H       12.765075000     11.810331000     14.992219000
H       12.681639000     11.777578000     16.750202000
C       11.972302000      9.975614000     15.831120000
H       12.119574000      9.395395000     14.909614000
H       10.931825000     10.329111000     15.798716000
C       10.337092000      5.742391000     16.595665000
C       10.567171000      4.397907000     15.950455000
H       11.626345000      4.346122000     15.656964000
C       10.301031000      3.225377000     16.905521000
H        9.257162000      3.266861000     17.245021000
H       10.923259000      3.333851000     17.801180000
C       10.555725000      1.879914000     16.227145000
H       11.621964000      1.801399000     15.971163000
H       10.339998000      1.059315000     16.921337000
C        9.723200000      1.734062000     14.952546000
H        9.938994000      0.777815000     14.461745000
H        8.656894000      1.716641000     15.219442000
C        9.978697000      2.895892000     13.991979000
H        9.349731000      2.799840000     13.099075000
H       11.021317000      2.854685000     13.645757000
C        9.729885000      4.242406000     14.669696000
H        9.954365000      5.069923000     13.986493000
H        8.666570000      4.334603000     14.930081000
C        9.099362000      6.068067000     17.153782000
H        8.301787000      5.332192000     17.133317000
C        8.847304000      7.321062000     17.708754000
C        7.494805000      7.694325000     18.260618000
H        7.364451000      8.763885000     18.056730000
C        7.422739000      7.537324000     19.786396000
H        8.245675000      8.090770000     20.251323000
H        7.560043000      6.477860000     20.045997000
C        6.081018000      8.039733000     20.319991000
H        6.022729000      7.892876000     21.405111000
H        6.019568000      9.122216000     20.145614000
C        4.900535000      7.363558000     19.622488000
H        3.954278000      7.777143000     19.991596000
H        4.895571000      6.293742000     19.876443000
C        4.996748000      7.514306000     18.104067000
H        4.160218000      7.002721000     17.613479000
H        4.917106000      8.576796000     17.834075000
C        6.327235000      6.975103000     17.584260000
H        6.399117000      7.100345000     16.499453000
H        6.374375000      5.896855000     17.792696000
C        7.844779000      9.816449000     15.712363000
C        8.509116000      8.859930000     14.934902000
H        9.577792000      8.701215000     15.043864000
C        7.806016000      8.069533000     14.025804000
H        8.338956000      7.336486000     13.426961000
C        6.425408000      8.213915000     13.895938000
H        5.876518000      7.595839000     13.190819000
C        5.751177000      9.148661000     14.680377000
H        4.674953000      9.264275000     14.592247000
C        6.457149000      9.947358000     15.579957000
H        5.910526000     10.681774000     16.163392000
C       11.343868000      6.708421000     16.601896000
H       12.304448000      6.464522000     16.155947000

240
3 (s=4), E= -5591.57964004 Ha
Mn       9.876176000      8.753967000      4.840102000
K       12.411853000      9.200297000      6.980477000
O        9.663722000      9.986751000      6.797265000
N       10.021134000      7.390400000      6.442771000
C        9.841388000      7.838161000      7.730543000
N        8.557775000     10.313887000      4.399932000
C        9.892916000      7.055103000      8.904652000
H       10.083515000      5.990070000      8.813125000
C        9.638742000      7.606327000     10.162663000
C        9.756201000      6.731249000     11.385876000
H        9.306557000      5.751523000     11.182714000
H        9.186262000      7.173868000     12.210677000
C       11.214517000      6.538939000     11.813056000
H       11.793130000      6.072484000     11.009076000
H       11.291746000      5.903225000     12.701252000
H       11.679378000      7.503887000     12.041368000
C        9.313767000      8.960868000     10.291240000
H        9.077609000      9.358583000     11.272133000
C        9.294013000      9.790495000      9.163769000
C        9.614820000      9.211862000      7.947665000
C        8.973144000     11.285539000      9.172739000
C       10.306969000     12.055806000      9.274976000
H       10.975403000     11.787770000      8.454289000
H       10.805881000     11.817753000     10.220385000
H       10.132656000     13.135406000      9.226042000
C        8.097179000     11.659461000     10.369934000
H        7.908078000     12.735878000     10.385057000
H        8.599477000     11.412149000     11.308756000
H        7.137644000     11.136559000     10.338395000
C        8.677273000     10.960928000      6.708526000
C        8.282652000     11.636457000      7.849531000
C        7.278726000     12.603046000      7.705337000
H        6.924658000     13.163731000      8.563435000
C        6.704686000     12.838291000      6.453016000
C        5.564903000     13.816493000      6.310369000
H        5.623831000     14.568432000      7.105880000
H        5.659100000     14.357417000      5.360666000
H        4.077847000     12.591862000      7.315858000
C        7.119898000     12.109130000      5.336353000
H        6.624954000     12.266478000      4.382628000
C        8.129069000     11.129330000      5.422479000
C        9.917851000      5.985887000      6.282226000
C       11.049456000      5.230041000      5.908378000
C       12.400562000      5.902362000      5.819532000
H       12.234463000      6.883130000      5.335144000
C       13.428857000      5.141131000      4.995361000
H       13.051095000      4.899796000      4.002213000
H       13.729625000      4.207697000      5.484342000
H       14.331536000      5.745439000      4.879433000
C       12.946067000      6.141788000      7.235983000
H       13.875644000      6.726449000      7.212212000
H       13.184943000      5.183424000      7.709653000
H       12.216478000      6.635585000      7.885251000
C       10.920195000      3.854847000      5.707185000
H       11.785138000      3.284283000      5.386780000
C        9.715628000      3.187392000      5.916591000
C        8.619182000      3.941571000      6.332269000
H        7.669352000      3.441858000      6.505775000
C        8.683951000      5.323993000      6.501580000
C        7.415729000      6.062548000      6.892519000
H        7.641930000      7.132248000      6.920949000
C        6.910946000      5.642044000      8.277369000
H        6.024032000      6.223205000      8.551933000
H        7.670987000      5.804979000      9.043220000
H        6.632980000      4.581999000      8.287631000
C        6.316065000      5.847373000      5.849716000
H        6.642497000      6.185350000      4.865426000
H        5.412223000      6.400330000      6.125042000
H        6.045967000      4.789646000      5.763792000
C        8.052969000     10.592142000      3.117434000
C        7.085209000      9.731881000      2.532620000
C        6.484971000      8.598042000      3.340825000
H        7.315718000      8.097267000      3.860721000
C        5.747524000      7.561095000      2.495539000
H        4.840326000      7.983376000      2.048973000
H        5.433360000      6.722046000      3.122019000
H        6.366791000      7.160114000      1.687584000
C        5.539307000      9.149784000      4.416143000
H        4.733297000      9.725772000      3.947501000
H        6.060594000      9.801770000      5.116330000
H        5.086522000      8.329452000      4.979620000
C        6.673798000      9.958967000      1.215138000
H        5.946908000      9.291112000      0.762653000
C        7.154495000     11.025414000      0.451345000
C        8.062423000     11.893822000      1.060148000
H        8.442900000     12.742693000      0.497827000
C        8.512628000     11.708894000      2.369790000
C        9.507933000     12.690689000      2.950187000
H        9.845181000     12.261663000      3.895107000
C        8.869257000     14.057573000      3.219720000
H        8.496501000     14.502749000      2.289738000
H        9.613005000     14.743644000      3.639584000
H        8.041712000     13.984124000      3.926696000
C       10.726847000     12.859987000      2.046877000
H       10.457047000     13.296843000      1.080545000
H       11.220550000     11.904484000      1.866575000
H       11.463583000     13.527218000      2.501474000
C        6.234771000     12.622611000     -1.282293000
H        5.857851000     12.697550000     -2.307487000
H        7.041824000     13.355039000     -1.174748000
H        5.430629000     12.907374000     -0.597728000
C        6.729282000     11.203097000     -0.991372000
H        5.893752000     10.513162000     -1.169303000
C        7.866694000     10.814319000     -1.945397000
H        7.564920000     10.932490000     -2.991692000
H        8.165626000      9.768974000     -1.805509000
H        8.746913000     11.444530000     -1.777798000
Mn      12.219935000      8.747173000      3.135553000
K        9.675680000      9.184987000      0.998148000
O       12.423813000      9.982549000      1.181477000
N       12.077087000      7.382132000      1.532083000
C       12.250185000      7.834859000      0.244769000
N       13.537767000     10.308465000      3.574772000
C       12.196175000      7.054861000     -0.931574000
H       12.010593000      5.988795000     -0.842426000
C       12.441420000      7.610063000     -2.189544000
C       12.320601000      6.737180000     -3.414004000
H       12.780445000      5.760857000     -3.217355000
H       12.879369000      7.186814000     -4.242638000
C       10.860247000      6.533377000     -3.828698000
H       10.292768000      6.060051000     -3.020816000
H       10.780566000      5.899162000     -4.717751000
H       10.385139000      7.494852000     -4.050513000
C       12.761565000      8.965812000     -2.316386000
H       12.991536000      9.366775000     -3.297409000
C       12.784618000      9.792442000     -1.186836000
C       12.471072000      9.209880000      0.029435000
C       13.102060000     11.288243000     -1.194631000
C       11.766660000     12.055991000     -1.294506000
H       11.098614000     11.785076000     -0.474431000
H       11.268183000     11.818889000     -2.240372000
H       11.938805000     13.135841000     -1.243512000
C       13.975379000     11.665029000     -2.393024000
H       14.162077000     12.741867000     -2.407665000
H       13.472256000     11.417421000     -3.331303000
H       14.936093000     11.144213000     -2.363295000
C       13.407507000     10.959657000      1.268164000
C       13.794895000     11.639417000      0.127236000
C       14.794627000     12.610540000      0.270153000
H       15.142786000     13.175008000     -0.587884000
C       15.372375000     12.845468000      1.520805000
C       16.508007000     13.828765000      1.661296000
H       16.440256000     14.584388000      0.869970000
H       16.416934000     14.364445000      2.614257000
C       17.873222000     13.137482000      1.595599000
H       18.692550000     13.856296000      1.702632000
H       17.995038000     12.617023000      0.640329000
H       17.966085000     12.390992000      2.390765000
C       14.965141000     12.111421000      2.637158000
H       15.463277000     12.268289000      3.589277000
C       13.959707000     11.127726000      2.552504000
C       12.187340000      5.976222000      1.681971000
C       11.059841000      5.207362000      2.040022000
C        9.706034000      5.876138000      2.132147000
H        9.869775000      6.855616000      2.618511000
C        8.678941000      5.113921000      2.955998000
H        9.058909000      4.871532000      3.947494000
H        8.376349000      4.181707000      2.465337000
H        7.776109000      5.717627000      3.075300000
C        9.159005000      6.117052000      0.716534000
H        8.223522000      6.692157000      0.742729000
H        8.929811000      5.158715000      0.237953000
H        9.883529000      6.621559000      0.069902000
C       11.188806000      3.825522000      2.207782000
H       10.319238000      3.254031000      2.510070000
C       12.393690000      3.166419000      1.970248000
C       13.489295000      3.939481000      1.585174000
H       14.436443000      3.437671000      1.395465000
C       13.425440000      5.324936000      1.453699000
C       14.691286000      6.076639000      1.080345000
H       14.460608000      7.145946000      1.079161000
C       15.198497000      5.694552000     -0.314897000
H       16.082788000      6.287047000     -0.573365000
H       14.438382000      5.873929000     -1.076812000
H       15.482072000      4.636621000     -0.352409000
C       15.792853000      5.837853000      2.116065000
H       15.467765000      6.148679000      3.109633000
H       16.694795000      6.400182000      1.853838000
H       16.066238000      4.778960000      2.172946000
C       14.044543000     10.586267000      4.856392000
C       15.011660000      9.724285000      5.440057000
C       15.613889000      8.593546000      4.628659000
H       14.784028000      8.087948000      4.112075000
C       16.362150000      7.560837000      5.469608000
H       17.267359000      7.989825000      5.913826000
H       16.681148000      6.725864000      4.840132000
H       15.749113000      7.153009000      6.278808000
C       16.551714000      9.151127000      3.549344000
H       17.357672000      9.729676000      4.014918000
H       16.024443000      9.801931000      2.852624000
H       17.005133000      8.333481000      2.982453000
C       15.422524000      9.948725000      6.758190000
H       16.147989000      9.279059000      7.210239000
C       14.944122000     11.015662000      7.522829000
C       14.039280000     11.887294000      6.914141000
H       13.661229000     12.737041000      7.476858000
C       13.588006000     11.703927000      5.604708000
C       12.592766000     12.687540000      5.027141000
H       12.258344000     12.264070000      4.078792000
C       13.229248000     14.057325000      4.768035000
H       13.596163000     14.498862000      5.702058000
H       12.485984000     14.743649000      4.347783000
H       14.060568000     13.989592000      4.064931000
C       11.371299000     12.848251000      5.928799000
H       11.638750000     13.276040000      6.899796000
H       10.877309000     11.890859000      6.098602000
H       10.635531000     13.519506000      5.478667000
C       15.875827000     12.607551000      9.254275000
H       16.251021000     12.681843000     10.280155000
H       15.075811000     13.347071000      9.142638000
H       16.684160000     12.882912000      8.570810000
C       15.368731000     11.191919000      8.965870000
H       16.197594000     10.494696000      9.146527000
C       14.226320000     10.815843000      9.919033000
H       14.527531000     10.933664000     10.965524000
H       13.918094000      9.772916000      9.781216000
H       13.352068000     11.453708000      9.748791000
C       13.296421000      1.361376000      3.456455000
H       12.673503000      1.655098000      4.307237000
H       14.238984000      1.911528000      3.530134000
H       13.511634000      0.291037000      3.548526000
C       12.574860000      1.670060000      2.138038000
H       13.232790000      1.340726000      1.321163000
C       11.275938000      0.874055000      2.035493000
H       11.483470000     -0.200552000      2.055122000
H       10.737047000      1.101660000      1.110483000
H       10.609664000      1.091296000      2.875655000
C        4.202853000     13.117946000      6.364084000
H        4.118616000     12.375218000      5.564457000
H        3.380553000     13.833167000      6.255776000
C        9.431399000      0.962453000      7.046021000
H        9.387503000     -0.122658000      6.900933000
H        8.504218000      1.274690000      7.539210000
H       10.260166000      1.187142000      7.724158000
C        9.604055000      1.692648000      5.709437000
H       10.549224000      1.355797000      5.263924000
C        8.475106000      1.334228000      4.738348000
H        8.576518000      1.879377000      3.795370000
H        7.496753000      1.587594000      5.160090000
H        8.473315000      0.261198000      4.518958000

240
3 (s=0)
Mn       9.860056000      8.784204000      4.796755000
K       12.358552000      9.212790000      6.894147000
O        9.613049000     10.044406000      6.776804000
N        9.964277000      7.461233000      6.512710000
C        9.821558000      7.933380000      7.790400000
N        8.305232000     10.239998000      4.469808000
C        9.911560000      7.191074000      8.988501000
H       10.085789000      6.120629000      8.925820000
C        9.729961000      7.795520000     10.234761000
C        9.901277000      6.970212000     11.485672000
H        9.451295000      5.980704000     11.339647000
H        9.362354000      7.442075000     12.315174000
C       11.377654000      6.805356000     11.860113000
H       11.926857000      6.310199000     11.052672000
H       11.496828000      6.207724000     12.769877000
H       11.843301000      7.782141000     12.028260000
C        9.438410000      9.161542000     10.325997000
H        9.261367000      9.602057000     11.301135000
C        9.373517000      9.947747000      9.169475000
C        9.618601000      9.316832000      7.961958000
C        9.086630000     11.448711000      9.130780000
C       10.442244000     12.185887000      9.091062000
H       11.039594000     11.852322000      8.240330000
H       11.005516000     11.988451000     10.009438000
H       10.291324000     13.265631000      8.992463000
C        8.315643000     11.905220000     10.369925000
H        8.150757000     12.985463000     10.342409000
H        8.886028000     11.693469000     11.278208000
H        7.345945000     11.405566000     10.441555000
C        8.617063000     11.014892000      6.711869000
C        8.305004000     11.745012000      7.845316000
C        7.288659000     12.702639000      7.730589000
H        6.999873000     13.304682000      8.585176000
C        6.618252000     12.876770000      6.516346000
C        5.472383000     13.853041000      6.414581000
H        5.588961000     14.636806000      7.172093000
H        5.499519000     14.354690000      5.439314000
H        4.058857000     12.677107000      7.572336000
C        6.943287000     12.086800000      5.411575000
H        6.380769000     12.195494000      4.488468000
C        7.958050000     11.111164000      5.470949000
C        9.872623000      6.056817000      6.358614000
C       11.006884000      5.308226000      5.973865000
C       12.354084000      5.988037000      5.863172000
H       12.160326000      6.966332000      5.390385000
C       13.355204000      5.255596000      4.979439000
H       12.931602000      5.026423000      4.001446000
H       13.693763000      4.318503000      5.435009000
H       14.241407000      5.876366000      4.828210000
C       12.943293000      6.209295000      7.264526000
H       13.867815000      6.801240000      7.222342000
H       13.201625000      5.245818000      7.716758000
H       12.230562000      6.689905000      7.942980000
C       10.883677000      3.935066000      5.758553000
H       11.750255000      3.372038000      5.428638000
C        9.680013000      3.261528000      5.954979000
C        8.579629000      4.007473000      6.374641000
H        7.629944000      3.503220000      6.535983000
C        8.640037000      5.388465000      6.560663000
C        7.370157000      6.127660000      6.942763000
H        7.585803000      7.200045000      6.912276000
C        6.902916000      5.771914000      8.358942000
H        5.998532000      6.334514000      8.615139000
H        7.667814000      6.007699000      9.100794000
H        6.666898000      4.704081000      8.433431000
C        6.247572000      5.848039000      5.939658000
H        6.563566000      6.082744000      4.921812000
H        5.364259000      6.449184000      6.177245000
H        5.945154000      4.795584000      5.957528000
C        7.865386000     10.503385000      3.167370000
C        7.000313000      9.575219000      2.520888000
C        6.352678000      8.471252000      3.333455000
H        7.144348000      7.992636000      3.926885000
C        5.659172000      7.402602000      2.491937000
H        4.788865000      7.813208000      1.967653000
H        5.295346000      6.598364000      3.137299000
H        6.323405000      6.954749000      1.746888000
C        5.349648000      9.076666000      4.325849000
H        4.571787000      9.626936000      3.784402000
H        5.836581000      9.761682000      5.020195000
H        4.864510000      8.286176000      4.905675000
C        6.713827000      9.731964000      1.162829000
H        6.071511000      9.008360000      0.668559000
C        7.215940000     10.797337000      0.405563000
C        7.995967000     11.741801000      1.071570000
H        8.381907000     12.596300000      0.523568000
C        8.328972000     11.621750000      2.426124000
C        9.211521000     12.681494000      3.051059000
H        9.425257000     12.360653000      4.069832000
C        8.503380000     14.038949000      3.112292000
H        8.292920000     14.419449000      2.106014000
H        9.137681000     14.773991000      3.619501000
H        7.561777000     13.974222000      3.660565000
C       10.542236000     12.818820000      2.313010000
H       10.395349000     13.156337000      1.283545000
H       11.091761000     11.873504000      2.290919000
H       11.180584000     13.561003000      2.799947000
C        7.022916000     12.246049000     -1.683961000
H        6.724204000     12.226339000     -2.736517000
H        8.037143000     12.658446000     -1.643043000
H        6.356580000     12.930772000     -1.151132000
C        6.969817000     10.839568000     -1.090375000
H        5.962025000     10.437375000     -1.262293000
C        7.961749000      9.915802000     -1.816073000
H        7.761802000      9.885247000     -2.892373000
H        7.901324000      8.887303000     -1.442691000
H        8.991334000     10.274144000     -1.689498000
C        4.116284000     13.163894000      6.593565000
H        3.973072000     12.390250000      5.832554000
H        3.289995000     13.878459000      6.515770000
C        9.366692000      1.011972000      7.032188000
H        9.328236000     -0.069594000      6.861549000
H        8.426814000      1.311088000      7.509142000
H       10.177841000      1.221718000      7.735914000
C        9.572056000      1.770966000      5.716795000
H       10.527106000      1.441760000      5.286560000
C        8.466271000      1.436457000      4.710996000
H        8.599178000      1.992937000      3.778523000
H        7.479581000      1.695328000      5.109489000
H        8.459805000      0.366497000      4.476975000
Mn      12.233650000      8.781742000      3.177746000
K        9.732738000      9.200722000      1.083326000
O       12.473789000     10.042410000      1.201050000
N       12.136952000      7.455322000      1.464407000
C       12.273642000      7.930635000      0.186866000
N       13.786909000     10.239962000      3.504372000
C       12.183490000      7.189527000     -1.012294000
H       12.016154000      6.117972000     -0.950677000
C       12.357017000      7.796346000     -2.258490000
C       12.184733000      6.971492000     -3.509574000
H       12.640843000      5.984365000     -3.366592000
H       12.717279000      7.447278000     -4.340957000
C       10.707602000      6.798902000     -3.877487000
H       10.164864000      6.299749000     -3.068143000
H       10.587573000      6.201699000     -4.787425000
H       10.235779000      7.773287000     -4.042328000
C       12.641942000      9.163792000     -2.349367000
H       12.813423000      9.606243000     -3.324614000
C       12.707526000      9.948678000     -1.192084000
C       12.469206000      9.315179000      0.015541000
C       12.988376000     11.450810000     -1.152790000
C       11.629956000     12.182583000     -1.109632000
H       11.035210000     11.845985000     -0.258270000
H       11.065876000     11.983850000     -2.027222000
H       11.776816000     13.262829000     -1.010368000
C       13.754632000     11.911315000     -2.393431000
H       13.915362000     12.992176000     -2.365399000
H       13.182935000     11.698103000     -3.300539000
H       14.726087000     11.415492000     -2.467765000
C       13.466340000     11.016539000      1.264335000
C       13.772256000     11.749108000      0.130837000
C       14.785404000     12.710308000      0.243800000
H       15.069429000     13.314555000     -0.610826000
C       15.459030000     12.885072000      1.456194000
C       16.601801000     13.865206000      1.555675000
H       16.480158000     14.649483000      0.799497000
H       16.575924000     14.365588000      2.531635000
C       17.959736000     13.181021000      1.371631000
H       18.783751000     13.898409000      1.447544000
H       18.015745000     12.695464000      0.392168000
H       18.108105000     12.407086000      2.131353000
C       15.140298000     12.092425000      2.560887000
H       15.705404000     12.201750000      3.482329000
C       14.128468000     11.113632000      2.503400000
C       12.234861000      6.049675000      1.609047000
C       11.103988000      5.288921000      1.978247000
C        9.755583000      5.967095000      2.095845000
H        9.949530000      6.943048000      2.572796000
C        8.754908000      5.232197000      2.977225000
H        9.180356000      4.996115000      3.952224000
H        8.412180000      4.299207000      2.515850000
H        7.869989000      5.853484000      3.134871000
C        9.163676000      6.194513000      0.696576000
H        8.236502000      6.782003000      0.743604000
H        8.908810000      5.232694000      0.238806000
H        9.873025000      6.682334000      0.019834000
C       11.224910000      3.908456000      2.157940000
H       10.352835000      3.345347000      2.469649000
C       12.428158000      3.241679000      1.931456000
C       13.528710000      4.006033000      1.544006000
H       14.475252000      3.498790000      1.365942000
C       13.471113000      5.391024000      1.398936000
C       14.740901000      6.142912000      1.042051000
H       14.522496000      7.213515000      1.105108000
C       15.214782000      5.833017000     -0.382729000
H       16.119432000      6.404965000     -0.616380000
H       14.452976000      6.091047000     -1.120248000
H       15.453294000      4.768508000     -0.489692000
C       15.860708000      5.833363000      2.039608000
H       15.542630000      6.037556000      3.063376000
H       16.745000000      6.440639000      1.822159000
H       16.162715000      4.781770000      1.990512000
C       14.229696000     10.503069000      4.805694000
C       15.096854000      9.574895000      5.449388000
C       15.745868000      8.473443000      4.634086000
H       14.954668000      7.990402000      4.043602000
C       16.448358000      7.408861000      5.473390000
H       17.317690000      7.824915000      5.994986000
H       16.815199000      6.607105000      4.826736000
H       15.789297000      6.956769000      6.220486000
C       16.742261000      9.083307000      3.637662000
H       17.519806000      9.637222000      4.175833000
H       16.249556000      9.765826000      2.944990000
H       17.228673000      8.294816000      3.056164000
C       15.385868000      9.730806000      6.807058000
H       16.029194000      9.007045000      7.299722000
C       14.886334000     10.796323000      7.565751000
C       14.104989000     11.741303000      6.901995000
H       13.720914000     12.595905000      7.451217000
C       13.767775000     11.621191000      5.548540000
C       12.881660000     12.680141000      4.927159000
H       12.666573000     12.360896000      3.908232000
C       13.586251000     14.039447000      4.867192000
H       13.797168000     14.418999000      5.873728000
H       12.949460000     14.773704000      4.361984000
H       14.527278000     13.977928000      4.317553000
C       11.551968000     12.812715000      5.668079000
H       11.700391000     13.146436000      6.698597000
H       11.003389000     11.866712000      5.687206000
H       10.911608000     13.555848000      5.185234000
C       15.097736000     12.246753000      9.652122000
H       15.399093000     12.226315000     10.703918000
H       14.087322000     12.668572000      9.613177000
H       15.768915000     12.924173000      9.116069000
C       15.136224000     10.838690000      9.061003000
H       16.140608000     10.427444000      9.231287000
C       14.137374000      9.925423000      9.790392000
H       14.338912000      9.895102000     10.866404000
H       14.187877000      8.895699000      9.418856000
H       13.110877000     10.292889000      9.664771000
C       13.304184000      1.461808000      3.461108000
H       12.670569000      1.775834000      4.296741000
H       14.248621000      2.008426000      3.537655000
H       13.512377000      0.392428000      3.577723000
C       12.602161000      1.747898000      2.126928000
H       13.269917000      1.401869000      1.325118000
C       11.302405000      0.953773000      2.022231000
H       11.507257000     -0.120803000      2.061246000
H       10.774785000      1.168368000      1.087729000
H       10.627231000      1.185365000      2.851527000

326
4 (s=4), E= -7101.82091745 Ha
Mn       6.254970000      8.049051000      5.419973000
Mn       9.344021000      4.308322000      5.701727000
N        7.513666000      6.775028000      6.025793000
N        8.243416000      5.788643000      6.037311000
K        5.991217000      4.819583000      7.316757000
K        9.943300000      7.938012000      6.594730000
O        5.311857000      9.704795000      4.061183000
C        4.172281000      7.810337000      3.251341000
C        3.159378000      7.291881000      2.423057000
H        2.987964000      6.219616000      2.415359000
N        6.267444000      9.815480000      6.535262000
C        2.317239000      8.128910000      1.687479000
N        4.943599000      7.078532000      4.130902000
C        1.190106000      7.523897000      0.886939000
H        0.846672000      8.242925000      0.134248000
H        1.556417000      6.647473000      0.338334000
C        0.013581000      7.110036000      1.776138000
H       -0.800998000      6.675266000      1.187023000
H       -0.379738000      7.974547000      2.320591000
H        0.330620000      6.370349000      2.518300000
C        2.457695000      9.517116000      1.774959000
H        1.763285000     10.155896000      1.239607000
C        3.471336000     10.075477000      2.562728000
C        4.325687000      9.205672000      3.218735000
C        3.689950000     11.568739000      2.798323000
C        4.888696000     12.030326000      1.940048000
H        5.092340000     13.092395000      2.111297000
H        4.672937000     11.877431000      0.877643000
H        5.788103000     11.461948000      2.191512000
C        2.459903000     12.391613000      2.423561000
H        2.645838000     13.455999000      2.591421000
H        1.585530000     12.092735000      3.008712000
H        2.226586000     12.270461000      1.362283000
C        4.912932000     10.794263000      4.820040000
C        4.063049000     11.741365000      4.272404000
C        3.673112000     12.804976000      5.095812000
H        2.989765000     13.562478000      4.726401000
C        4.161035000     12.906115000      6.402793000
C        3.675773000     14.002714000      7.316941000
H        4.505508000     14.361193000      7.938533000
H        3.337156000     14.858403000      6.721334000
C        2.534570000     13.521965000      8.218988000
H        2.860909000     12.680515000      8.838918000
H        1.688908000     13.176916000      7.615450000
C        5.046353000     11.944151000      6.896988000
H        5.436342000     12.035146000      7.906931000
C        5.438155000     10.840474000      6.121782000
C        4.297833000      5.913333000      4.593224000
C        3.270785000      6.043366000      5.572442000
C        2.604356000      4.901707000      6.027492000
H        1.818085000      5.014635000      6.771009000
C        2.900514000      3.626616000      5.524049000
C        3.902510000      3.524474000      4.557577000
H        4.122230000      2.544422000      4.140559000
C        4.614247000      4.634711000      4.086084000
C        5.663303000      4.455650000      3.017447000
H        6.082458000      5.447589000      2.816166000
C        5.043915000      3.918992000      1.715805000
H        4.561617000      2.952131000      1.918813000
H        4.254789000      4.600603000      1.381027000
C        6.091441000      3.738095000      0.621142000
H        5.624780000      3.324375000     -0.280840000
H        6.485857000      4.723061000      0.341869000
C        7.237508000      2.839919000      1.086584000
H        8.004689000      2.762015000      0.307580000
H        6.850611000      1.823135000      1.248610000
C        7.861562000      3.346409000      2.385893000
H        8.632102000      2.651492000      2.729694000
H        8.373250000      4.299073000      2.208356000
C        6.807450000      3.537126000      3.471834000
H        7.261947000      3.963823000      4.379138000
H        6.400762000      2.558663000      3.757593000
C        7.318572000     10.161234000      7.405797000
C        8.445630000     10.882482000      6.909171000
C        8.423682000     11.471392000      5.517702000
H        7.629472000     10.964120000      4.958715000
C        9.720032000     11.281284000      4.726247000
H        9.992257000     10.220863000      4.685404000
H       10.550499000     11.798422000      5.225624000
C        9.575505000     11.834522000      3.309877000
H       10.504221000     11.682316000      2.745512000
H        8.791249000     11.271888000      2.786049000
C        9.196100000     13.315459000      3.327678000
H       10.025451000     13.893445000      3.760673000
H        9.056985000     13.683342000      2.304466000
C        7.933724000     13.546815000      4.158562000
H        7.077717000     13.063525000      3.670641000
H        7.700818000     14.616822000      4.210709000
C        8.076093000     12.970435000      5.564322000
H        7.152011000     13.114761000      6.128920000
H        8.875837000     13.495636000      6.107482000
C        9.552988000     11.095231000      7.736642000
H       10.395435000     11.660649000      7.345248000
C        9.603838000     10.612055000      9.051427000
C       10.805644000     10.837178000      9.939459000
H       10.663065000     10.229894000     10.846588000
C       10.909690000     12.306212000     10.383073000
H        9.974488000     12.607781000     10.868002000
H       11.013805000     12.934569000      9.487378000
C       12.101798000     12.534758000     11.311680000
H       12.166591000     13.593438000     11.588165000
H       11.941940000     11.977144000     12.245603000
C       13.408546000     12.070812000     10.668165000
H       14.246673000     12.207280000     11.361088000
H       13.621020000     12.699061000      9.791137000
C       13.315867000     10.611365000     10.222840000
H       13.204854000      9.967298000     11.106781000
H       14.242452000     10.303164000      9.724200000
C       12.124703000     10.397454000      9.291543000
H       12.281122000     10.980203000      8.377044000
H       12.064899000      9.346172000      8.985543000
C        8.467535000      9.967719000      9.539133000
H        8.466179000      9.639041000     10.577167000
C        7.316556000      9.773540000      8.764843000
C        6.048374000      9.305533000      9.443448000
H        5.275270000      9.238763000      8.670495000
C        5.624912000     10.369822000     10.478832000
H        6.462486000     10.540361000     11.168920000
H        5.455711000     11.322179000      9.965224000
C        4.394879000      9.975593000     11.290235000
H        3.519536000      9.931960000     10.631498000
H        4.182897000     10.746838000     12.040025000
C        4.592430000      8.617805000     11.958979000
H        5.407912000      8.688837000     12.693261000
H        3.693367000      8.326152000     12.514481000
C        4.938849000      7.554435000     10.920068000
H        4.083203000      7.433556000     10.244030000
H        5.095457000      6.584474000     11.406170000
C        6.177989000      7.933653000     10.113044000
H        7.046253000      7.938174000     10.785270000
H        6.394114000      7.177969000      9.347296000
C        2.137899000      2.396640000      5.956373000
H        2.635551000      1.528648000      5.499165000
C        0.688821000      2.415648000      5.443789000
H        0.687577000      2.545368000      4.355696000
H        0.177811000      3.293445000      5.863446000
C       -0.062463000      1.144758000      5.839039000
H       -1.098891000      1.193302000      5.485648000
H        0.399644000      0.283888000      5.335291000
C       -0.025903000      0.919466000      7.350928000
H       -0.578150000      1.729162000      7.849041000
H       -0.536465000     -0.014820000      7.611220000
C        1.411928000      0.904664000      7.871202000
H        1.425346000      0.784221000      8.961253000
C        2.153322000      2.178633000      7.473162000
H        1.681890000      3.039217000      7.966888000
H        3.190249000      2.144030000      7.824359000
C        2.882193000      7.415779000      6.071670000
H        3.633666000      8.122783000      5.700184000
C        2.885908000      7.551413000      7.596237000
H        3.872999000      7.266211000      7.988076000
H        2.158094000      6.859882000      8.043292000
C        2.561540000      8.986699000      8.010052000
H        2.526541000      9.059314000      9.102063000
H        3.370792000      9.646736000      7.671577000
C        1.244724000      9.475636000      7.408871000
H        0.412906000      8.893396000      7.832060000
H        1.076282000     10.520968000      7.691047000
C        1.243397000      9.321770000      5.889438000
H        2.012266000      9.975087000      5.455109000
H        0.282377000      9.642699000      5.470574000
C        1.537413000      7.878741000      5.489097000
H        1.564166000      7.780902000      4.401384000
H        0.739476000      7.216433000      5.857095000
H        2.181554000     14.319243000      8.881731000
H        1.941006000      0.036180000      7.453536000
O       10.005380000      2.304969000      4.764799000
N        9.219436000      2.861119000      7.225754000
N       10.714517000      4.788630000      4.218461000
C       11.320190000      3.791721000      3.493734000
C       12.321236000      3.961581000      2.517762000
H       12.627096000      4.969209000      2.249876000
C       12.969004000      2.865643000      1.941468000
C       13.990609000      3.098305000      0.856588000
H       14.603905000      3.972215000      1.109118000
H       14.671918000      2.241144000      0.801732000
C       13.332108000      3.318747000     -0.508684000
H       14.078418000      3.490449000     -1.291716000
H       12.662636000      4.184299000     -0.477429000
H       12.731673000      2.448027000     -0.791016000
C       12.648268000      1.564600000      2.341752000
H       13.192885000      0.728200000      1.916850000
C       11.644393000      1.348597000      3.294249000
C       10.981096000      2.458400000      3.785289000
C       11.242265000     -0.007201000      3.872946000
C        9.913673000     -0.448868000      3.217388000
H        9.582981000     -1.404822000      3.636755000
H       10.044408000     -0.562245000      2.136371000
H        9.128846000      0.292066000      3.391042000
C       12.304246000     -1.074091000      3.620600000
H       11.988477000     -2.034739000      4.036943000
H       13.263375000     -0.797853000      4.067778000
H       12.451452000     -1.221841000      2.547335000
C       10.980643000      0.199443000      5.366202000
C       10.307932000      1.355211000      5.727534000
C       11.291575000     -0.704004000      6.387738000
H       11.832448000     -1.617836000      6.163830000
C       10.909697000     -0.442725000      7.709882000
C       10.258888000     -2.645350000      8.767714000
H       10.519359000     -3.379962000      9.537026000
H       10.283435000     -3.146440000      7.794886000
H        9.229143000     -2.319823000      8.943309000
C       10.207166000      0.724827000      8.019026000
H        9.911921000      0.927539000      9.045537000
C        9.882233000      1.666515000      7.027426000
C       11.380318000      6.027196000      4.241154000
C       12.599908000      6.157538000      4.967421000
C       13.233001000      7.399760000      5.029738000
H       14.151777000      7.494755000      5.602573000
C       12.721996000      8.522861000      4.363197000
C       13.372605000      9.879474000      4.476484000
H       12.820059000     10.563732000      3.815408000
C       13.242356000     10.429130000      5.904567000
H       12.185025000     10.432018000      6.192962000
H       13.754415000      9.746834000      6.597513000
C       13.834827000     11.830070000      6.032662000
H       13.249267000     12.524357000      5.413194000
H       13.752066000     12.186278000      7.066599000
C       15.436481000     11.304027000      4.155576000
H       14.917500000     11.975732000      3.457097000
H       16.490398000     11.295147000      3.854803000
C       14.842022000      9.900715000      4.034075000
H       14.921811000      9.532499000      3.005148000
H       15.418557000      9.206440000      4.660619000
C       11.542580000      8.367394000      3.634935000
H       11.159009000      9.222831000      3.086519000
C       10.846084000      7.152005000      3.576420000
C        9.590263000      7.030859000      2.746196000
H        9.040216000      6.157548000      3.115202000
C        8.673449000      8.253300000      2.848667000
H        8.369781000      8.399056000      3.897577000
H        9.222097000      9.157652000      2.561745000
C        7.445182000      8.134612000      1.952774000
H        6.817388000      7.306830000      2.302393000
H        6.831652000      9.036554000      2.042213000
C        7.849383000      7.904616000      0.498962000
H        6.956009000      7.791301000     -0.125945000
H        8.385085000      8.790240000      0.126268000
C        8.750533000      6.678399000      0.367396000
H        9.068047000      6.540588000     -0.673061000
H        8.176148000      5.785341000      0.637883000
C        9.972231000      6.769672000      1.277585000
H       10.562918000      5.848687000      1.221196000
H       10.624332000      7.588079000      0.938935000
C        8.220910000      2.898158000      8.201940000
C        7.078122000      2.049205000      8.123268000
C        6.964283000      0.992285000      7.053163000
H        7.783517000      1.150431000      6.347529000
C        7.113504000     -0.430082000      7.610745000
H        8.014268000     -0.491830000      8.224871000
H        6.255372000     -0.651638000      8.262513000
C        7.179973000     -1.439456000      6.466482000
H        8.086395000     -1.234136000      5.881145000
H        7.284522000     -2.457258000      6.859936000
C        5.945483000     -1.342165000      5.568401000
H        5.061846000     -1.663196000      6.138747000
H        6.034841000     -2.028069000      4.717940000
C        5.721432000      0.087319000      5.071713000
H        4.798407000      0.145345000      4.481200000
H        6.543656000      0.368941000      4.399527000
C        5.674369000      1.078721000      6.233402000
H        5.530744000      2.095702000      5.855679000
H        4.804077000      0.853138000      6.863911000
C        6.017906000      2.238579000      9.010727000
H        5.146908000      1.597704000      8.910444000
C        6.016153000      3.246445000      9.981346000
C        4.780192000      3.565306000     10.788654000
H        5.090940000      4.175885000     11.649964000
C        3.815022000      4.417526000      9.944760000
H        3.546713000      3.853660000      9.043536000
H        4.326709000      5.328283000      9.614079000
C        2.544110000      4.792818000     10.701360000
H        2.803580000      5.467333000     11.528816000
H        1.870516000      5.353234000     10.042445000
C        1.844858000      3.554010000     11.260395000
H        1.486040000      2.934248000     10.426865000
H        0.960643000      3.845146000     11.838651000
C        2.799367000      2.726853000     12.121411000
H        2.294299000      1.829612000     12.496790000
H        3.093082000      3.313617000     13.003327000
C        4.050071000      2.333291000     11.335826000
H        4.734432000      1.744887000     11.957361000
H        3.747453000      1.685665000     10.502121000
C        7.164310000      4.035703000     10.083166000
H        7.199465000      4.809284000     10.848450000
C        8.265396000      3.867392000      9.236169000
C        9.510525000      4.691732000      9.439633000
H       10.168801000      4.465331000      8.595769000
C       10.245689000      4.284137000     10.726893000
H        9.572767000      4.427344000     11.584406000
H       10.478881000      3.214064000     10.687429000
C       11.522076000      5.100763000     10.937752000
H       11.994798000      4.820934000     11.886226000
H       12.241459000      4.855293000     10.145821000
C       11.245545000      6.603702000     10.903703000
H       12.178985000      7.168980000     11.008243000
H       10.610189000      6.880485000     11.756794000
C       10.530029000      6.993489000      9.612512000
H       10.311259000      8.065757000      9.606098000
H       11.210534000      6.779665000      8.773905000
C        9.239764000      6.196528000      9.445228000
H        8.697216000      6.473301000      8.533357000
H        8.572850000      6.451815000     10.276419000
C       11.219673000     -1.452610000      8.787956000
H       12.247380000     -1.815571000      8.662997000
H       11.178453000     -0.965750000      9.769116000
C       15.293866000     11.852570000      5.575936000
H       15.892696000     11.236480000      6.261876000
H       15.696895000     12.870042000      5.635052000
C       13.146344000      4.952400000      5.696717000
H       12.907105000      4.072536000      5.092636000
H       15.173565000      5.085333000      4.949453000
C       12.449266000      4.753554000      7.047774000
H       12.734609000      5.575677000      7.721904000
H       11.359701000      4.813674000      6.921120000
C       12.831046000      3.410734000      7.660292000
H       12.312385000      3.252245000      8.611559000
H       12.489153000      2.610116000      6.993511000
C       14.345674000      3.322446000      7.842055000
H       14.623731000      2.338416000      8.236358000
H       14.663142000      4.063188000      8.591157000
C       15.082059000      3.592824000      6.527654000
H       14.854744000      2.787215000      5.816212000
H       16.166302000      3.574963000      6.689156000
C       14.662051000      4.927906000      5.905916000
H       14.969336000      5.745936000      6.573722000

326
4 (s=5), E= -7101.78294249 Ha
Mn       6.216680000      8.103733000      5.457903000
K        6.023146000      4.839939000      7.298484000
O        5.289229000      9.732073000      4.084980000
N        7.619027000      6.895550000      6.286335000
C        4.180622000      7.829832000      3.246411000
Mn       9.365469000      4.275939000      5.705088000
K       10.034555000      7.924977000      6.826906000
O       10.011622000      2.264870000      4.775091000
N        8.311969000      5.873219000      6.199327000
C        3.177900000      7.309156000      2.407681000
H        3.018476000      6.235189000      2.389113000
N        6.234501000      9.862698000      6.560965000
C        2.331607000      8.142954000      1.673422000
N        4.954601000      7.094248000      4.123069000
C        1.214067000      7.533003000      0.863445000
H        0.871366000      8.251508000      0.109912000
H        1.589429000      6.659920000      0.315678000
N        9.250967000      2.857664000      7.243058000
C        0.034259000      7.110421000      1.744195000
H       -0.773293000      6.670592000      1.149215000
H       -0.368645000      7.971814000      2.286580000
H        0.351398000      6.372395000      2.487986000
N       10.687334000      4.755851000      4.186555000
C        2.459970000      9.531630000      1.769763000
H        1.765291000     10.167451000      1.231336000
C        3.462213000     10.094589000      2.568571000
C        4.316248000      9.228026000      3.229809000
C        3.672459000     11.589715000      2.800688000
C        4.871569000     12.052617000      1.943339000
H        5.071701000     13.115745000      2.112130000
H        4.658595000     11.895793000      0.880949000
H        5.772183000     11.487709000      2.198421000
C        2.439557000     12.405443000      2.419160000
H        2.620402000     13.471375000      2.582393000
H        1.565170000     12.105532000      3.003780000
H        2.209252000     12.278723000      1.357927000
C        4.888101000     10.829466000      4.832352000
C        4.042053000     11.773140000      4.273924000
C        3.656507000     12.847091000      5.085929000
H        2.975808000     13.602849000      4.708203000
C        4.145633000     12.962081000      6.391355000
C        3.663536000     14.070669000      7.292578000
H        4.493274000     14.430886000      7.913074000
H        3.331361000     14.922038000      6.687232000
C        2.516943000     13.604802000      8.195670000
H        2.836815000     12.767456000      8.824509000
H        1.671120000     13.258688000      7.592944000
C        5.027232000     12.002576000      6.897001000
H        5.416486000     12.101596000      7.906673000
C        5.412630000     10.888547000      6.134268000
C        4.303258000      5.929723000      4.582034000
C        3.277603000      6.059107000      5.563417000
C        2.610226000      4.917556000      6.017485000
H        1.825457000      5.030430000      6.762591000
C        2.901959000      3.643257000      5.510025000
C        3.901977000      3.541498000      4.541883000
H        4.118484000      2.561980000      4.121896000
C        4.614591000      4.651203000      4.071214000
C        5.661086000      4.469734000      3.000126000
H        6.073765000      5.462298000      2.789456000
C        5.043024000      3.917580000      1.704471000
H        4.560228000      2.953302000      1.917657000
H        4.254062000      4.595422000      1.361503000
C        6.090826000      3.722039000      0.612575000
H        5.623358000      3.300720000     -0.285419000
H        6.490367000      4.702325000      0.323660000
C        7.232548000      2.824815000      1.090081000
H        7.997562000      2.728965000      0.310995000
H        6.840403000      1.813252000      1.271248000
C        7.861754000      3.353854000      2.377534000
H        8.634918000      2.666524000      2.731170000
H        8.370743000      4.303443000      2.178448000
C        6.810734000      3.562492000      3.463175000
H        7.267382000      4.004399000      4.363831000
H        6.407707000      2.588536000      3.768008000
C        7.290869000     10.206656000      7.426090000
C        8.411718000     10.934278000      6.925988000
C        8.396481000     11.501240000      5.525357000
H        7.586827000     11.005592000      4.979019000
C        9.683381000     11.249514000      4.734839000
H        9.909032000     10.177382000      4.712546000
H       10.534160000     11.740237000      5.226312000
C        9.560097000     11.787680000      3.310822000
H       10.484069000     11.597236000      2.750321000
H        8.758236000     11.245145000      2.792232000
C        9.230345000     13.280472000      3.308136000
H       10.075346000     13.836248000      3.740018000
H        9.110310000     13.640264000      2.279612000
C        7.970689000     13.563763000      4.126588000
H        7.104472000     13.096312000      3.641044000
H        7.768614000     14.640854000      4.157768000
C        8.088815000     13.009192000      5.543348000
H        7.164767000     13.186070000      6.099654000
H        8.897474000     13.525252000      6.081938000
C        9.517438000     11.156633000      7.753034000
H       10.356621000     11.726496000      7.360119000
C        9.574284000     10.672794000      9.068559000
C       10.779609000     10.904019000      9.950406000
H       10.618969000     10.339891000     10.882078000
C       10.927105000     12.386195000     10.332439000
H       10.001700000     12.733796000     10.805118000
H       11.048048000     12.975658000      9.412777000
C       12.126565000     12.618258000     11.250594000
H       12.220926000     13.684743000     11.485257000
H       11.953413000     12.102165000     12.205793000
C       13.418572000     12.093739000     10.624407000
H       14.262066000     12.235313000     11.309727000
H       13.645589000     12.680187000      9.722450000
C       13.285815000     10.620326000     10.239791000
H       13.162710000     10.016234000     11.149985000
H       14.201698000     10.267908000      9.750727000
C       12.085102000     10.397653000      9.322812000
H       12.253286000     10.929131000      8.379587000
H       11.995400000      9.333794000      9.071378000
C        8.447225000     10.011706000      9.555882000
H        8.450370000      9.678771000     10.592535000
C        7.296362000      9.809483000      8.781799000
C        6.037379000      9.314692000      9.457592000
H        5.263377000      9.247657000      8.685771000
C        5.599792000     10.358249000     10.507574000
H        6.438345000     10.539511000     11.193630000
H        5.406663000     11.311828000     10.004196000
C        4.384708000      9.929774000     11.324694000
H        3.503888000      9.877767000     10.673705000
H        4.165036000     10.686810000     12.086661000
C        4.613708000      8.566689000     11.972316000
H        5.436524000      8.641375000     12.698033000
H        3.726243000      8.251805000     12.533798000
C        4.966144000      7.524847000     10.913700000
H        4.106300000      7.404350000     10.242727000
H        5.139015000      6.549069000     11.382324000
C        6.192970000      7.934097000     10.102867000
H        7.067501000      7.939359000     10.766588000
H        6.412646000      7.196359000      9.320672000
C       11.298519000      3.752458000      3.472939000
C       12.294543000      3.920720000      2.491960000
H       12.586096000      4.928526000      2.209432000
C       12.956248000      2.825345000      1.930880000
C       13.972603000      3.055652000      0.840538000
H       14.575360000      3.940566000      1.079719000
H       14.664497000      2.206406000      0.796143000
C       13.308800000      3.249007000     -0.526241000
H       14.051479000      3.418377000     -1.313206000
H       12.629353000      4.107059000     -0.505751000
H       12.718031000      2.367434000     -0.794997000
C       12.654467000      1.526105000      2.351695000
H       13.209000000      0.690861000      1.937458000
C       11.656576000      1.311024000      3.310489000
C       10.979424000      2.418963000      3.786942000
C       11.272980000     -0.041411000      3.909767000
C        9.947139000     -0.506646000      3.264930000
H        9.629444000     -1.461352000      3.696930000
H       10.075730000     -0.631925000      2.184968000
H        9.153887000      0.226949000      3.431935000
C       12.346032000     -1.099332000      3.666721000
H       12.042656000     -2.058047000      4.096553000
H       13.303724000     -0.806692000      4.106495000
H       12.490576000     -1.259144000      2.594822000
C       11.016461000      0.181906000      5.401835000
C       10.333594000      1.335040000      5.751653000
C       11.343964000     -0.703960000      6.434010000
H       11.891975000     -1.615778000      6.219422000
C       10.969263000     -0.427734000      7.754606000
C       10.232101000     -2.518661000      8.968865000
H       10.504580000     -3.250561000      9.736617000
H       10.112727000     -3.047652000      8.018037000
H        9.258380000     -2.095845000      9.234456000
C       10.256571000      0.737177000      8.052661000
H        9.966218000      0.950553000      9.078501000
C        9.916468000      1.662351000      7.051574000
C       11.354450000      5.996905000      4.203506000
C       12.567232000      6.131395000      4.940533000
C       13.192252000      7.377464000      5.016162000
H       14.105269000      7.474534000      5.598337000
C       12.679804000      8.500841000      4.350668000
C       13.323992000      9.859857000      4.474191000
H       12.766189000     10.547134000      3.820806000
C       13.199659000     10.400257000      5.906275000
H       12.143296000     10.401221000      6.198946000
H       13.716733000      9.715250000      6.593004000
C       13.789526000     11.801970000      6.039857000
H       13.199038000     12.498171000      5.427266000
H       13.710716000     12.152177000      7.076153000
C       15.383122000     11.292389000      4.151674000
H       14.859011000     11.967376000      3.460231000
H       16.435569000     11.288055000      3.845646000
C       14.791169000      9.888674000      4.024450000
H       14.866026000      9.527223000      2.992772000
H       15.372372000      9.191260000      4.643163000
C       11.511133000      8.340648000      3.605740000
H       11.125958000      9.197784000      3.060525000
C       10.824231000      7.120182000      3.532395000
C        9.572258000      7.001183000      2.696370000
H        9.042575000      6.103483000      3.034891000
C        8.628650000      8.199055000      2.848258000
H        8.320177000      8.282159000      3.902852000
H        9.162971000      9.126347000      2.613378000
C        7.410817000      8.104377000      1.935239000
H        6.786116000      7.260042000      2.246555000
H        6.788689000      8.997236000      2.053279000
C        7.826452000      7.932500000      0.476679000
H        6.937716000      7.835552000     -0.157585000
H        8.357714000      8.835001000      0.139809000
C        8.738967000      6.719432000      0.306245000
H        9.057849000      6.617719000     -0.737947000
H        8.174602000      5.811646000      0.549421000
C        9.958599000      6.799413000      1.219566000
H       10.566277000      5.891837000      1.132144000
H       10.595821000      7.640311000      0.909234000
C        8.239679000      2.895440000      8.208170000
C        7.092041000      2.056391000      8.101959000
C        6.987594000      1.014346000      7.016424000
H        7.800192000      1.197223000      6.308282000
C        7.163968000     -0.412237000      7.555515000
H        8.069775000     -0.466947000      8.162138000
H        6.313932000     -0.653391000      8.210976000
C        7.238325000     -1.408702000      6.400816000
H        8.138070000     -1.183998000      5.812524000
H        7.360193000     -2.428485000      6.784068000
C        5.997438000     -1.320816000      5.510733000
H        5.122175000     -1.662621000      6.081921000
H        6.092923000     -1.994901000      4.651507000
C        5.748042000      0.110782000      5.032460000
H        4.821358000      0.161210000      4.447020000
H        6.562371000      0.412934000      4.359509000
C        5.690799000      1.087583000      6.206128000
H        5.524530000      2.106398000      5.842567000
H        4.828840000      0.837385000      6.838942000
C        6.023023000      2.237721000      8.980398000
H        5.149361000      1.603747000      8.862008000
C        6.017400000      3.230305000      9.965937000
C        4.775420000      3.544725000     10.765173000
H        5.079972000      4.148194000     11.633703000
C        3.818765000      4.404698000      9.919711000
H        3.554896000      3.847032000      9.013587000
H        4.335705000      5.315134000      9.597056000
C        2.544864000      4.779714000     10.671326000
H        2.802102000      5.448777000     11.503957000
H        1.876558000      5.346088000     10.012070000
C        1.838036000      3.540197000     11.219593000
H        1.479582000      2.927547000     10.380775000
H        0.952811000      3.831505000     11.796256000
C        2.784713000      2.702332000     12.078963000
H        2.273837000      1.804250000     12.444373000
H        3.076050000      3.280774000     12.967159000
C        4.038478000      2.310238000     11.297469000
H        4.717047000      1.714655000     11.918544000
H        3.739197000      1.670438000     10.456468000
C        7.168814000      4.010870000     10.092481000
H        7.198476000      4.771516000     10.870424000
C        8.278734000      3.850334000      9.255509000
C        9.527028000      4.662970000      9.491278000
H       10.172960000      4.496724000      8.623717000
C       10.282040000      4.163777000     10.735840000
H        9.613554000      4.231121000     11.606130000
H       10.525177000      3.102775000     10.609536000
C       11.552467000      4.972554000     11.003257000
H       12.032562000      4.621903000     11.924055000
H       12.269977000      4.797642000     10.191121000
C       11.265885000      6.471311000     11.088119000
H       12.196060000      7.032874000     11.233441000
H       10.630568000      6.677563000     11.960907000
C       10.545017000      6.949168000      9.829851000
H       10.326420000      8.020671000      9.892590000
H       11.227786000      6.791971000      8.979568000
C        9.255645000      6.163027000      9.611268000
H        8.703005000      6.509124000      8.730418000
H        8.597819000      6.355809000     10.466734000
C       11.291035000     -1.418783000      8.846299000
H       12.266864000     -1.877117000      8.645466000
H       11.384373000     -0.893476000      9.804113000
C       15.246224000     11.831332000      5.576236000
H       15.850057000     11.212380000      6.255205000
H       15.646653000     12.849551000      5.640208000
C       13.116311000      4.930374000      5.674380000
H       12.832069000      4.043309000      5.102258000
H       15.105639000      5.000952000      4.828369000
C        2.134993000      2.413926000      5.936284000
H        2.626072000      1.547048000      5.469886000
C        0.683876000      2.445060000      5.430054000
H        0.678723000      2.582806000      4.342950000
H        0.179747000      3.322675000      5.858345000
C       -0.073426000      1.175931000      5.819356000
H       -1.110991000      1.233374000      5.470638000
H        0.381198000      0.315803000      5.307553000
C       -0.031969000      0.939748000      7.329446000
H       -0.576731000      1.749532000      7.835604000
H       -0.547539000      0.007007000      7.585375000
C        1.407964000      0.911953000      7.843157000
H        1.425483000      0.783763000      8.932262000
C        2.155949000      2.183837000      7.450969000
H        1.692750000      3.043917000      7.953226000
H        3.194265000      2.139644000      7.796724000
C        2.887516000      7.430666000      6.063950000
H        3.637887000      8.139631000      5.693015000
C        2.888495000      7.567545000      7.588464000
H        3.873385000      7.279276000      7.983303000
H        2.157169000      6.878822000      8.033980000
C        2.567615000      9.004501000      7.999332000
H        2.531909000      9.079377000      9.091149000
H        3.379380000      9.661388000      7.660974000
C        1.252985000      9.496285000      7.395589000
H        0.418823000      8.918116000      7.819706000
H        1.087973000     10.543078000      7.674517000
C        1.252042000      9.338668000      5.876461000
H        2.022205000      9.989626000      5.440917000
H        0.291861000      9.660450000      5.456375000
C        1.544002000      7.894470000      5.478748000
H        1.571520000      7.794740000      4.391147000
H        0.745139000      7.233633000      5.847243000
H        2.166438000     14.410289000      8.849706000
C       12.475220000      4.771818000      7.058451000
H       12.804956000      5.598924000      7.706890000
H       11.382307000      4.852375000      6.977202000
C       12.855927000      3.428812000      7.672579000
H       12.376819000      3.291654000      8.647339000
H       12.467796000      2.628087000      7.031745000
C       14.374937000      3.307393000      7.787341000
H       14.647113000      2.323012000      8.184881000
H       14.743493000      4.051752000      8.508951000
C       15.056348000      3.538918000      6.436577000
H       14.776975000      2.728202000      5.749836000
H       16.146167000      3.496593000      6.548751000
C       14.639551000      4.873469000      5.811951000
H       14.999102000      5.695898000      6.447353000
H        1.929465000      0.042998000      7.417070000

326
4 (s=6), E= -7101.76539994 Ha
Mn       6.227926000      8.138658000      5.391440000
Mn       9.366117000      4.214530000      5.650561000
N        7.570686000      6.888720000      6.418599000
N        8.247303000      5.825461000      6.379072000
K        5.968202000      4.872951000      7.404135000
K        9.997273000      7.868124000      6.902570000
O        5.284079000      9.770286000      4.044648000
C        4.174102000      7.870886000      3.201721000
C        3.183165000      7.349861000      2.349789000
H        3.027988000      6.275065000      2.325282000
N        6.216005000      9.885186000      6.528727000
C        2.340348000      8.185693000      1.613671000
N        4.935429000      7.133277000      4.088893000
C        1.227198000      7.578176000      0.796101000
H        0.895120000      8.294482000      0.035743000
H        1.602300000      6.699851000      0.256685000
C        0.037783000      7.167800000      1.669866000
H       -0.767733000      6.729049000      1.071333000
H       -0.363956000      8.034909000      2.203896000
H        0.345260000      6.432957000      2.420791000
C        2.464362000      9.574492000      1.718665000
H        1.770634000     10.211014000      1.179806000
C        3.461278000     10.136544000      2.524799000
C        4.312333000      9.268115000      3.187018000
C        3.668464000     11.631002000      2.765058000
C        4.867033000     12.100277000      1.910611000
H        5.065670000     13.162699000      2.085322000
H        4.654653000     11.948929000      0.847294000
H        5.768297000     11.535247000      2.163078000
C        2.433544000     12.445152000      2.386503000
H        2.611327000     13.510830000      2.554470000
H        1.559976000     12.140097000      2.969650000
H        2.203938000     12.322493000      1.324635000
C        4.879143000     10.863218000      4.798128000
C        4.036083000     11.809424000      4.239836000
C        3.649579000     12.881124000      5.054358000
H        2.971908000     13.639877000      4.677322000
C        4.134902000     12.989981000      6.361856000
C        3.655368000     14.099162000      7.263864000
H        4.484774000     14.452433000      7.888740000
H        3.331506000     14.954120000      6.659053000
C        2.501837000     13.639233000      8.160938000
H        2.812603000     12.797010000      8.787773000
H        1.655381000     13.302446000      7.553867000
C        5.011504000     12.026244000      6.867897000
H        5.397222000     12.120919000      7.879336000
C        5.398049000     10.913626000      6.102842000
C        4.268000000      5.982269000      4.560710000
C        3.252705000      6.131601000      5.550496000
C        2.578089000      5.000642000      6.021240000
H        1.796871000      5.128320000      6.767540000
C        2.854866000      3.718748000      5.525390000
C        3.845896000      3.598290000      4.551201000
H        4.050390000      2.611908000      4.142631000
C        4.559497000      4.696983000      4.057588000
C        5.599514000      4.488748000      2.982688000
H        5.932697000      5.482263000      2.663132000
C        5.017628000      3.757854000      1.761930000
H        4.586179000      2.798756000      2.079411000
H        4.193613000      4.349784000      1.347538000
C        6.076946000      3.484518000      0.697987000
H        5.629296000      2.948844000     -0.147516000
H        6.447992000      4.438790000      0.301668000
C        7.242058000      2.686570000      1.281790000
H        8.006871000      2.503982000      0.518279000
H        6.875476000      1.699976000      1.601695000
C        7.862682000      3.405619000      2.476234000
H        8.655795000      2.792242000      2.910281000
H        8.346401000      4.327447000      2.138292000
C        6.819744000      3.736830000      3.540074000
H        7.258087000      4.361115000      4.336318000
H        6.482759000      2.807184000      4.016088000
C        7.268537000     10.227284000      7.401000000
C        8.386535000     10.965835000      6.909459000
C        8.379122000     11.529971000      5.507503000
H        7.571322000     11.034431000      4.958300000
C        9.669778000     11.268557000      4.726385000
H        9.891799000     10.195669000      4.717553000
H       10.518726000     11.761177000      5.219152000
C        9.555475000     11.796276000      3.297858000
H       10.481257000     11.598890000      2.742566000
H        8.753793000     11.253158000      2.779521000
C        9.231574000     13.290391000      3.284217000
H       10.076619000     13.845200000      3.717253000
H        9.118507000     13.644654000      2.252943000
C        7.968712000     13.584468000      4.094003000
H        7.103401000     13.117553000      3.606401000
H        7.771164000     14.662637000      4.116587000
C        8.075669000     13.038586000      5.515138000
H        7.148212000     13.221147000      6.064007000
H        8.881954000     13.555935000      6.056017000
C        9.487042000     11.195129000      7.742343000
H       10.324178000     11.771968000      7.354883000
C        9.541503000     10.705833000      9.055891000
C       10.740599000     10.939046000      9.945623000
H       10.560287000     10.399849000     10.888301000
C       10.912388000     12.426240000     10.295305000
H        9.989429000     12.801573000     10.751232000
H       11.053531000     12.993479000      9.364689000
C       12.107639000     12.656136000     11.219501000
H       12.218948000     13.725331000     11.433541000
H       11.917644000     12.162329000     12.183221000
C       13.395223000     12.096507000     10.614930000
H       14.236133000     12.238897000     11.303290000
H       13.638357000     12.659419000      9.702281000
C       13.240292000     10.617278000     10.261929000
H       13.101810000     10.035883000     11.184572000
H       14.153391000     10.239150000      9.786937000
C       12.041740000     10.393467000      9.342346000
H       12.224486000     10.897533000      8.387146000
H       11.933341000      9.325116000      9.117994000
C        8.419235000     10.029816000      9.533684000
H        8.422058000      9.691713000     10.568525000
C        7.274239000      9.818339000      8.753305000
C        6.025312000      9.291491000      9.423408000
H        5.257316000      9.199537000      8.647948000
C        5.554914000     10.325455000     10.468596000
H        6.391468000     10.542840000     11.146381000
H        5.322043000     11.267220000      9.959735000
C        4.363275000      9.859424000     11.300301000
H        3.477968000      9.773406000     10.659383000
H        4.125739000     10.612613000     12.060753000
C        4.642628000      8.507583000     11.951280000
H        5.471362000      8.610314000     12.666800000
H        3.771731000      8.167589000     12.523978000
C        5.015954000      7.474311000     10.891615000
H        4.153739000      7.329987000     10.227389000
H        5.219889000      6.504300000     11.360191000
C        6.224863000      7.918164000     10.072594000
H        7.101151000      7.950778000     10.732937000
H        6.466985000      7.189973000      9.289014000
C        2.077949000      2.500452000      5.964813000
H        2.540214000      1.628402000      5.478879000
C        0.614405000      2.561634000      5.498887000
H        0.582261000      2.707676000      4.413351000
H        0.137863000      3.444739000      5.946924000
C       -0.155734000      1.304047000      5.900104000
H       -1.201387000      1.383776000      5.581145000
H        0.267570000      0.439115000      5.369734000
C       -0.076453000      1.055990000      7.406694000
H       -0.590636000      1.872440000      7.933700000
H       -0.602707000      0.131545000      7.670872000
C        1.376663000      0.996387000      7.878891000
H        1.422883000      0.857143000      8.965772000
C        2.137707000      2.257354000      7.476185000
H        1.706990000      3.122684000      7.998457000
H        3.185084000      2.188852000      7.789454000
C        2.876750000      7.511448000      6.039700000
H        3.654612000      8.204474000      5.695290000
C        2.826187000      7.649798000      7.563369000
H        3.787290000      7.335408000      7.994247000
H        2.059749000      6.983005000      7.982834000
C        2.527456000      9.095426000      7.960481000
H        2.457513000      9.174749000      9.050340000
H        3.365343000      9.731369000      7.647311000
C        1.244392000      9.616131000      7.314128000
H        0.384041000      9.059579000      7.714279000
H        1.095991000     10.667628000      7.584142000
C        1.286158000      9.452997000      5.796385000
H        2.080381000     10.088244000      5.382176000
H        0.345199000      9.791153000      5.346580000
C        1.562366000      8.002694000      5.410170000
H        1.620525000      7.901240000      4.324058000
H        0.740139000      7.357402000      5.753895000
H        2.155436000     14.445179000      8.816670000
H        1.869027000      0.121893000      7.430002000
O       10.065746000      2.229803000      4.754139000
N        9.238080000      2.822109000      7.198177000
N       10.697498000      4.730373000      4.151797000
C       11.337830000      3.732659000      3.453885000
C       12.341943000      3.913729000      2.484032000
H       12.611575000      4.925381000      2.193452000
C       13.040947000      2.828379000      1.949590000
C       14.069683000      3.069184000      0.873298000
H       14.643357000      3.974337000      1.108065000
H       14.785421000      2.238988000      0.855277000
C       13.425015000      3.221402000     -0.507778000
H       14.176629000      3.398867000     -1.284344000
H       12.721630000      4.060129000     -0.513430000
H       12.864121000      2.319193000     -0.771989000
C       12.765018000      1.527514000      2.383656000
H       13.347291000      0.701579000      1.989318000
C       11.755782000      1.298186000      3.326992000
C       11.045463000      2.395493000      3.779107000
C       11.390590000     -0.057983000      3.929646000
C       10.093310000     -0.559112000      3.254564000
H        9.786497000     -1.516899000      3.687448000
H       10.254424000     -0.691369000      2.179827000
H        9.279139000      0.157513000      3.392269000
C       12.494309000     -1.091481000      3.720695000
H       12.202760000     -2.054235000      4.149536000
H       13.433456000     -0.773436000      4.182237000
H       12.668988000     -1.255230000      2.653893000
C       11.092479000      0.167772000      5.413849000
C       10.378339000      1.307516000      5.742199000
C       11.413541000     -0.705660000      6.459091000
H       11.983498000     -1.608100000      6.263172000
C       11.002449000     -0.429384000      7.768538000
C       10.221497000     -2.478090000      9.021094000
H       10.477928000     -3.204267000      9.799704000
H       10.082010000     -3.018986000      8.079658000
H        9.261672000     -2.023188000      9.284783000
C       10.259901000      0.722572000      8.043991000
H        9.939761000      0.933120000      9.061482000
C        9.925635000      1.636160000      7.030502000
C       11.348208000      5.979976000      4.191761000
C       12.556318000      6.120732000      4.935990000
C       13.165936000      7.373355000      5.027481000
H       14.077311000      7.474690000      5.611065000
C       12.641965000      8.496930000      4.373091000
C       13.277516000      9.859510000      4.498515000
H       12.714038000     10.544261000      3.847467000
C       13.153569000     10.397786000      5.930903000
H       12.097906000     10.392340000      6.225550000
H       13.676545000      9.715650000      6.616092000
C       13.735704000     11.802984000      6.062724000
H       13.139293000     12.495476000      5.451670000
H       13.657369000     12.152930000      7.099086000
C       15.327067000     11.303814000      4.169906000
H       14.796969000     11.975895000      3.480217000
H       16.378657000     11.305773000      3.860900000
C       14.742998000      9.896760000      4.044052000
H       14.816616000      9.536085000      3.011980000
H       15.330278000      9.202628000      4.660692000
C       11.472969000      8.333317000      3.630411000
H       11.079545000      9.193537000      3.097572000
C       10.798272000      7.107347000      3.542979000
C        9.535289000      6.989881000      2.720428000
H        8.978300000      6.126335000      3.102571000
C        8.634004000      8.223873000      2.828119000
H        8.349293000      8.370886000      3.883079000
H        9.191833000      9.121216000      2.538299000
C        7.399327000      8.127445000      1.939639000
H        6.758446000      7.311268000      2.291297000
H        6.803012000      9.040631000      2.033108000
C        7.791276000      7.891719000      0.483676000
H        6.892863000      7.800203000     -0.137434000
H        8.346931000      8.764417000      0.109772000
C        8.661213000      6.643426000      0.349706000
H        8.967331000      6.493381000     -0.692481000
H        8.063575000      5.767072000      0.627119000
C        9.893772000      6.710683000      1.248737000
H       10.464547000      5.777036000      1.190876000
H       10.559751000      7.512480000      0.897991000
C        8.233414000      2.860056000      8.173547000
C        7.078966000      2.033557000      8.055812000
C        6.956049000      1.032182000      6.934282000
H        7.742368000      1.263088000      6.208643000
C        7.177820000     -0.412188000      7.406374000
H        8.106390000     -0.477079000      7.975816000
H        6.356420000     -0.694864000      8.081400000
C        7.226548000     -1.359811000      6.210105000
H        8.101020000     -1.097209000      5.600115000
H        7.378092000     -2.391730000      6.547609000
C        5.955780000     -1.258992000      5.364308000
H        5.105824000     -1.641300000      5.947863000
H        6.035524000     -1.894273000      4.474433000
C        5.663895000      0.186783000      4.957142000
H        4.716388000      0.243474000      4.406812000
H        6.447420000      0.535089000      4.269581000
C        5.628206000      1.108247000      6.174984000
H        5.420598000      2.138327000      5.868365000
H        4.798102000      0.805264000      6.827433000
C        6.026263000      2.186609000      8.959902000
H        5.148052000      1.559647000      8.837700000
C        6.047693000      3.141953000      9.980990000
C        4.828546000      3.429745000     10.824714000
H        5.157538000      4.009806000     11.700223000
C        3.843854000      4.309673000     10.033911000
H        3.545288000      3.770715000      9.127890000
H        4.348057000      5.227438000      9.713358000
C        2.599509000      4.668965000     10.840015000
H        2.889650000      5.312396000     11.682054000
H        1.911747000      5.256983000     10.220804000
C        1.907066000      3.415343000     11.374117000
H        1.519343000      2.830772000     10.528199000
H        1.042426000      3.689928000     11.988928000
C        2.879605000      2.548505000     12.174732000
H        2.378543000      1.639799000     12.527256000
H        3.200491000      3.097519000     13.071313000
C        4.107565000      2.179725000     11.341987000
H        4.803911000      1.564430000     11.922838000
H        3.781216000      1.567286000     10.490718000
C        7.201856000      3.917978000     10.107992000
H        7.247499000      4.652572000     10.909314000
C        8.293894000      3.787367000      9.242560000
C        9.542937000      4.599646000      9.477683000
H       10.157550000      4.490483000      8.578844000
C       10.346189000      4.037963000     10.664275000
H        9.705644000      4.041889000     11.557884000
H       10.600209000      2.990708000     10.465530000
C       11.613314000      4.848435000     10.941527000
H       12.126233000      4.449744000     11.824351000
H       12.308041000      4.733451000     10.099528000
C       11.310725000      6.335063000     11.126081000
H       12.237970000      6.899541000     11.278765000
H       10.698890000      6.479131000     12.027665000
C       10.547276000      6.876307000      9.919530000
H       10.320291000      7.940886000     10.047578000
H       11.209124000      6.778306000      9.043638000
C        9.260530000      6.087907000      9.690773000
H        8.682364000      6.472281000      8.843418000
H        8.626035000      6.226208000     10.574832000
C       11.309362000     -1.409953000      8.873535000
H       12.271101000     -1.896585000      8.672235000
H       11.423671000     -0.872285000      9.822290000
C       15.190878000     11.841273000      5.595093000
H       15.800371000     11.225712000      6.272085000
H       15.585332000     12.861865000      5.658373000
C       13.125164000      4.918870000      5.654735000
H       12.879042000      4.036560000      5.058068000
H       15.127250000      5.070125000      4.849330000
C       12.465244000      4.709391000      7.022906000
H       12.755234000      5.532521000      7.695045000
H       11.372128000      4.755347000      6.925875000
C       12.878050000      3.366272000      7.616557000
H       12.385936000      3.194005000      8.578851000
H       12.527678000      2.567090000      6.952505000
C       14.397689000      3.288986000      7.756033000
H       14.693131000      2.305353000      8.138558000
H       14.731136000      4.029115000      8.498796000
C       15.093683000      3.569269000      6.421947000
H       14.849875000      2.765735000      5.713462000
H       16.182356000      3.557270000      6.551165000
C       14.646759000      4.904191000      5.820208000
H       14.968771000      5.721006000      6.482306000
